# Supplementary material for: Loss of muscleblind splicing factor shortens Caenorhabditis elegans lifespan by reducing the activity of p38 MAPK/PMK-1 and transcription factors ATF-7 and Nrf/SKN-1
Source: Genetics. 2021 Jul 22;219(2):iyab114. doi: 10.1093/genetics/iyab114 (PMC8633093; doi:10.1093/genetics/iyab114)
Supplement: iyab114_Supplementary_Data [file iyab114_supplementary_data.zip]

Archive with 19 entries (18 files):
- iyab114-suppl_data/
- iyab114-suppl_data/GENETICS-GENETICS-2021-304461-s01.ai
- iyab114-suppl_data/GENETICS-GENETICS-2021-304461-s02.ai
- iyab114-suppl_data/GENETICS-GENETICS-2021-304461-s03.ai
- iyab114-suppl_data/GENETICS-GENETICS-2021-304461-s04.ai
- iyab114-suppl_data/GENETICS-GENETICS-2021-304461-s05.ai
- iyab114-suppl_data/GENETICS-GENETICS-2021-304461-s06.ai
- iyab114-suppl_data/GENETICS-GENETICS-2021-304461-s07.ai
- iyab114-suppl_data/GENETICS-GENETICS-2021-304461-s08.docx
- iyab114-suppl_data/GENETICS-GENETICS-2021-304461-s09.docx
- iyab114-suppl_data/GENETICS-GENETICS-2021-304461-s10.docx
- iyab114-suppl_data/GENETICS-GENETICS-2021-304461-s11.xlsx
- iyab114-suppl_data/GENETICS-GENETICS-2021-304461-s12.xlsx
- iyab114-suppl_data/GENETICS-GENETICS-2021-304461-s13.xlsx
- iyab114-suppl_data/GENETICS-GENETICS-2021-304461-s14.xlsx
- iyab114-suppl_data/GENETICS-GENETICS-2021-304461-s15.xlsx
- iyab114-suppl_data/GENETICS-GENETICS-2021-304461-s16.xlsx
- iyab114-suppl_data/GENETICS-GENETICS-2021-304461-s17.docx
- iyab114-suppl_data/GENETICS-GENETICS-2021-304461-s18.docx
