# Supplementary material for: Loss of muscleblind splicing factor shortens Caenorhabditis elegans lifespan by reducing the activity of p38 MAPK/PMK-1 and transcription factors ATF-7 and Nrf/SKN-1
Source: Genetics. 2021 Jul 22;219(2):iyab114. doi: 10.1093/genetics/iyab114 (PMC8633093; doi:10.1093/genetics/iyab114)
Supplement: iyab114_Supplementary_Data [file iyab114_supplementary_data.zip › iyab114-suppl_data/GENETICS-GENETICS-2021-304461-s11.xlsx]

## Sheet: unc-43 splicing
	unc-43, experiment 1		background-reduced band intensity	relative band intesity
	N2 L4	exon included (longer PCR product)	55.172	1
		exon excluded	51.685	0.936798
	mbl-1(tm1563) L4	exon included (longer PCR product)	123.656	1
		exon excluded	15.357	0.124191
	N2 d2	exon included (longer PCR product)	41.017	1
		exon excluded	37.374	0.911183
	mbl-1(tm1563) d2	exon included (longer PCR product)	90.046	1
		exon excluded	10.966	0.121782
	N2 d4	exon included (longer PCR product)	58.572	1
		exon excluded	39.067	0.666991
	mbl-1(tm1563) d4	exon included (longer PCR product)	99.576	1
		exon excluded	12.172	0.122238
	unc-43, experiment 2		background-reduced band intensity	relative band intesity
	N2 L4	exon included (longer PCR product)	63.57	1
		exon excluded	65.155	1.02493
	mbl-1(tm1563) L4	exon included (longer PCR product)	145.842	1
		exon excluded	19.206	0.13169
	N2 d2	exon included (longer PCR product)	48.524	1
		exon excluded	46.51	0.958495
	mbl-1(tm1563) d2	exon included (longer PCR product)	99.865	1
		exon excluded	12.694	0.127112
	N2 d4	exon included (longer PCR product)	59.809	1
		exon excluded	42.054	0.703138
	mbl-1(tm1563) d4	exon included (longer PCR product)	105.344	1
		exon excluded	10.791	0.102436
	unc-43, experiment 3		background-reduced band intensity	relative band intesity
	N2 L4	exon included (longer PCR product)	60.358	1
		exon excluded	54.34	0.900295
	mbl-1(tm1563) L4	exon included (longer PCR product)	135.434	1
		exon excluded	18.554	0.136997
	N2 d2	exon included (longer PCR product)	43.22	1
		exon excluded	42.13	0.97478
	mbl-1(tm1563) d2	exon included (longer PCR product)	94.407	1
		exon excluded	18.644	0.197485
	N2 d4	exon included (longer PCR product)	64.978	1
		exon excluded	44.068	0.678199
	mbl-1(tm1563) d4	exon included (longer PCR product)	111.92	1
		exon excluded	16.644	0.148713

## Sheet: unc-104 splicing
	unc-104, experiment 1		background-reduced band intensity	relative band intesity
	N2 L4	exon included (longer PCR product)	111.819	1
		exon excluded	45.949	0.410923
	mbl-1(tm1563) L4	exon included (longer PCR product)	142.468	1
		exon excluded	17.273	0.121241
	N2 d2	exon included (longer PCR product)	33.78	1
		exon excluded	7.983	0.236323
	mbl-1(tm1563) d2	exon included (longer PCR product)	55.321	1
		exon excluded	1.789	0.0323385
	N2 d4	exon included (longer PCR product)	101.144	1
		exon excluded	14.866	0.146979
	mbl-1(tm1563) d4	exon included (longer PCR product)	79.931	1
		exon excluded	7.771	0.0972214
	unc-104, experiment 2		background-reduced band intensity	relative band intesity
	N2 L4	exon included (longer PCR product)	85.456	1
		exon excluded	35.137	0.411171
	mbl-1(tm1563) L4	exon included (longer PCR product)	118.485	1
		exon excluded	10.361	0.0874457
	N2 d2	exon included (longer PCR product)	45.77	1
		exon excluded	5.213	0.113896
	mbl-1(tm1563) d2	exon included (longer PCR product)	35.251	1
		exon excluded	2.732	0.0775013
	N2 d4	exon included (longer PCR product)	58.694	1
		exon excluded	8.066	0.137425
	mbl-1(tm1563) d4	exon included (longer PCR product)	62.699	1
		exon excluded	3.808	0.0607346
	unc-104, experiment 3		background-reduced band intensity	relative band intesity
	N2 L4	exon included (longer PCR product)	97.416	1
		exon excluded	33.859	0.347571
	mbl-1(tm1563) L4	exon included (longer PCR product)	125.383	1
		exon excluded	11.659	0.0929871
	N2 d2	exon included (longer PCR product)	39.84	1
		exon excluded	8.692	0.218173
	mbl-1(tm1563) d2	exon included (longer PCR product)	38.502	1
		exon excluded	4.378	0.113708
	N2 d4	exon included (longer PCR product)	81.064	1
		exon excluded	21.207	0.261608
	mbl-1(tm1563) d4	exon included (longer PCR product)	94.03	1
		exon excluded	9.888	0.105158
