# Supplementary material for: Loss of muscleblind splicing factor shortens Caenorhabditis elegans lifespan by reducing the activity of p38 MAPK/PMK-1 and transcription factors ATF-7 and Nrf/SKN-1
Source: Genetics. 2021 Jul 22;219(2):iyab114. doi: 10.1093/genetics/iyab114 (PMC8633093; doi:10.1093/genetics/iyab114)
Supplement: iyab114_Supplementary_Data [file iyab114_supplementary_data.zip › iyab114-suppl_data/GENETICS-GENETICS-2021-304461-s12.xlsx]

## Sheet: DOWN in mbl-1(-) compared to N2
ID	Name	Length	N2-R1	N2-R2	N2-R3	mbl-1(tm1563)-R1	mbl-1(tm1563)-R2	mbl-1(tm1563)-R3	logFC	logCPM	PValue	FDR
WBGene00007358	lact-6	1921	6.39008362991811	0.194378152939083	0.689594854208807	0.156593411888615	0.109856593783904	0.108779641608656	-4.20421805722106	-0.0781071188878113	8.61402244497229e-05	0.00142889554323276
WBGene00015573	C07G1.7	661	0.675374692592971	1.55502522351267	0.861993567761009	0.104395607925743	0.109856593783904	0	-3.73855901389597	-1.18887104943542	6.38718923122079e-10	4.20896016143952e-08
WBGene00018343	F42A10.7	1358	85.5128264621562	3.4988067529035	12.9299035164151	1.46153851096041	4.0097656731125	5.43898208043282	-3.22198585344948	3.89979521261824	0.000607191166112491	0.00685113139239372
WBGene00016013	C23G10.6	1668	2.64954687094166	1.60361976174744	2.47104822758156	0.104395607925743	0.27464148445976	0.380728745630297	-3.11473336526421	1.16201417542757	3.70921582626124e-19	8.94690851375919e-17
WBGene00000989	dhs-26	1194	18.0273091022893	8.60123326755444	10.3439228131321	2.4010989822921	1.20842253162294	0.761457491260594	-3.06867747516798	1.98743385327766	1.17165906818123e-22	4.83177081536413e-20
WBGene00017501	pud-3	1418	82.3957124963425	83.2424439961625	64.5345851063742	9.76098934105701	8.67867090892842	11.0411336232786	-2.96429708208799	5.50963281566985	5.79284752014282e-59	3.70278813487529e-55
WBGene00020674	T22B7.7	1411	230.043010677052	171.295747277567	177.110945055962	28.2390119439136	24.6628053044865	21.212030113688	-2.96370474372881	6.29210313303146	1.0574633108394e-75	1.35186109657709e-71
WBGene00009645	F42G10.1	4307	8.88377480256908	7.09480258227655	8.04527329910275	0.678571451517332	0.988709344055137	1.63169462412984	-2.8607943350472	2.90580475430461	3.09607993466384e-28	3.29835715706188e-25
WBGene00010754	K10G4.5	2391	0.415615195441828	0.242972691173854	0.229864951402936	0	0.054928296891952	0.0543898208043282	-2.83616060324463	0.57681688395032	0.00093568097396197	0.00947840378061
WBGene00008565	F08A8.2	2062	47.5359879786591	24.2972691173854	38.6173118356932	6.15934086761886	4.72383353270788	4.84069405158521	-2.80897206311718	4.09275250987587	3.80153356059135e-39	9.71976100771996e-36
WBGene00000213	asm-3	3553	18.858539493173	2.18675422056469	5.9190224986256	0.939560471331691	1.48306401608271	1.46852516171686	-2.78732341082387	2.39420950635022	3.5010573112222e-06	9.64601652298805e-05
WBGene00017498	pud-4	1041	27.8462180946025	26.0466724938372	20.0557170099061	3.4972528655124	4.44919204824812	3.8616772771073	-2.6464353996055	3.76790143140414	2.36490620352153e-31	3.77912011322741e-28
WBGene00009213	thn-1	700	33.3011675347765	4.56788659406846	8.04527329910275	3.1318682377723	1.20842253162294	3.15460960665103	-2.61102781424791	3.00814596247126	2.46756034885356e-06	7.17053802062426e-05
WBGene00043357	F54E2.4	1216	0.519518994302285	0.631728997052021	0.574662378507339	0	0.164784890675856	0.108779641608656	-2.59521215713735	-0.383470227263149	4.42316271217209e-05	0.000832779265278468
WBGene00044471	F56D6.9	274	0.675374692592971	0.826107149991105	0.517196140656605	0.260989019814359	0.054928296891952	0	-2.58671415980602	-0.782744514151249	1.01203361788156e-05	0.0002441101466226
WBGene00013007	Y48E1B.8	1206	16.364848320522	10.1076639528323	12.8149710407137	2.81868141399507	2.19713187567808	1.52291498252119	-2.58052771310425	2.78995961610016	5.68701183886969e-21	1.81756898370275e-18
WBGene00016780	C49G7.1	1826	0.779278491453428	0.777512611756334	0.402263664955138	0.104395607925743	0.109856593783904	0.108779641608656	-2.54604021903165	-0.859522285360833	1.49067929012895e-05	0.000335507817693811
WBGene00001500	ftn-1	652	7.94864061282497	2.47832144997331	2.98824436823817	0.887362667368819	0.604211265811472	0.87023713286925	-2.49452465385542	1.36301642972223	1.20445842571602e-10	9.22023743374465e-09
WBGene00020741	T23F4.3	1114	1.03903798860457	0.242972691173854	0.229864951402936	0.0521978039628717	0.109856593783904	0.108779641608656	-2.40978693605976	-1.25840212791059	0.000757118449739026	0.0080793007190849
WBGene00021909	Y55B1BL.1	1171	11.1696583774991	11.5655000998755	12.4127073757585	1.98351655058913	2.19713187567808	2.66510121941208	-2.35748137958929	3.34645244214912	1.42915217813451e-30	2.03003127169683e-27
WBGene00012018	T25C12.3	6500	364.078911207042	435.84441342766	407.320693886002	46.6648367428073	121.28167953743	80.4425449696013	-2.28119028923829	8.45608135675041	1.87985204495456e-26	1.60213523617994e-23
WBGene00012168	W01A8.6	1267	2.07807597720914	0.971890764695417	0.747061092059541	0.31318682377723	0.27464148445976	0.217559283217313	-2.21254943269315	0.132301793516335	1.17185954983026e-06	3.81197264250127e-05
WBGene00015860	C16D9.5	1323	1.76636458062777	0.923296226460646	0.976926043462477	0.365384627740102	0.27464148445976	0.163169462412984	-2.15843181071204	-0.0811995967842903	2.45448548813899e-06	7.16395947040386e-05
WBGene00003171	mec-7	1552	3.42882536239508	3.64459036760781	4.08010288740211	0.626373647554461	0.988709344055137	1.14218623689089	-2.0110688999266	1.91138609559016	1.46292768024365e-15	2.28073993466278e-13
WBGene00000955	des-2	4031	0.935134189744114	1.1662689176345	0.976926043462477	0.156593411888615	0.329569781351712	0.271949104021641	-2.00783492464199	-0.0404586068604353	5.3734682151717e-07	1.87689665745232e-05
WBGene00044738	folt-3	1395	1.14294178746503	0.437350844112938	0.632128616358073	0.156593411888615	0.219713187567808	0.163169462412984	-1.99563286041309	-0.584695956625513	0.000111318105669626	0.00177221751292715
WBGene00000133	amt-1	1719	3.22101776467417	2.08956514409515	2.8733118925367	1.20054949114605	0.219713187567808	0.59828802884761	-1.99563151448317	1.71092284804461	1.34433668633882e-07	5.49073488758962e-06
WBGene00007867	C32H11.4	1147	7.53302541738314	5.24821012935525	7.35567844489394	1.72252753077477	2.08727528189418	1.30535569930388	-1.96904289929702	2.31578852213025	1.41920254680521e-21	4.90353658333996e-19
WBGene00015396	nhr-148	1147	0.467567094872057	0.291567229408625	0.344797427104404	0.104395607925743	0.109856593783904	0.0543898208043282	-1.95616384639081	-0.547511989108402	0.00376551547309305	0.0263194914204601
WBGene00010315	F59B2.13	1374	4.05224815555783	3.74177944407736	3.44797427104404	1.14835168718318	1.09856593783904	0.652677849651938	-1.9473249495607	1.50634757434491	2.35862587765183e-17	4.86333439030662e-15
WBGene00050904	Y70C5A.3	2179	0.883182290313885	1.5064306852779	0.919459805611743	0.104395607925743	0.384498078243664	0.380728745630297	-1.93083475734762	0.0120780222804392	1.4348352631102e-06	4.52911950706191e-05
WBGene00022546	ZC196.2	1032	0.831230390883656	0.680323535286792	0.574662378507339	0.208791215851487	0.219713187567808	0.108779641608656	-1.92123309713655	-0.496187866610796	0.000354367989074505	0.00446329100722017
WBGene00016274	C30G12.2	1106	55.1729171949027	38.4868742819385	46.2603214698408	13.9368136580867	11.6997272379858	11.9113707561479	-1.89618627128818	4.14694079195028	2.89803613607942e-37	6.17474899393988e-34
WBGene00008953	F19C6.4	2964	10.4423317854759	8.06669334697196	8.21767201265495	2.92307702192082	2.30698846946199	2.22998265297745	-1.83603972694754	2.5108158550712	8.03902394055831e-24	4.46829921983032e-21
WBGene00003178	mec-17	967	5.454949440174	4.56788659406846	3.2181093196411	0.991758275294563	1.53799231297466	1.19657605769522	-1.83522469081835	1.93429556365217	7.30566481200883e-17	1.33422312795315e-14
WBGene00003473	mtl-1	373	7.58497731681337	4.56788659406846	5.57422507152119	2.035714354552	1.48306401608271	1.46852516171686	-1.82213614697582	2.29757174132997	1.90361243190371e-11	1.76346241517804e-09
WBGene00008583	ugt-65	1562	2.5456430720812	2.08956514409515	2.52851446543229	0.730769255480204	0.768996156487329	0.543898208043281	-1.79329361137629	1.09759707411797	5.68825062340305e-12	5.63710046275849e-10
WBGene00009689	F44E5.2	1463	0.831230390883656	0.923296226460646	0.459729902805872	0.208791215851487	0.27464148445976	0.163169462412984	-1.76027901110052	-0.54656983501208	0.00104599675690591	0.0102624885190216
WBGene00012686	Y39B6A.27	1442	2.1819797760696	2.08956514409515	1.72398713552202	0.887362667368819	0.494354672027568	0.380728745630297	-1.75060530236454	0.707256875072693	6.66625787168755e-08	2.87910272404235e-06
WBGene00003879	ora-1	824	0.623422793162742	0.874701688225875	0.517196140656605	0.31318682377723	0.109856593783904	0.163169462412984	-1.74780103470087	-1.02696565982776	0.00187761684417409	0.0157709945702507
WBGene00019730	asns-2	5568	38.8600207738109	22.2562985115251	28.7905851632177	8.35164863405947	10.271591518795	8.26725276225788	-1.74057221237924	4.74348803862623	1.66919160982753e-21	5.61551198421977e-19
WBGene00010411	H25K10.1	1305	6.07837223333674	5.19961559112048	8.10273953695349	1.56593411888615	1.59292060986661	2.61071139860775	-1.73976574747578	2.7098677912779	6.23581083966128e-17	1.15534211267e-14
WBGene00018885	F55E10.6	1182	15.1180027341965	7.24058619698086	11.665646283699	2.87087921795794	3.57033929797688	4.13362638112894	-1.68365361355705	2.94834119277646	5.45296431002664e-12	5.4461481046391e-10
WBGene00008522	F02D8.5	440	4.41591145156942	2.76988867938194	3.62037298459624	1.46153851096041	0.823924453379281	1.14218623689089	-1.642533683989	0.902447530245256	9.645265285171e-11	7.61142416084111e-09
WBGene00003471	mtd-1	951	1.19489368689526	0.777512611756334	0.747061092059541	0.156593411888615	0.494354672027568	0.217559283217313	-1.63523732814877	-0.192440307495473	0.00120753077343771	0.0113089522886653
WBGene00001694	grd-5	521	33.8206865290788	31.5864498526011	31.7213632936051	10.4917585965372	10.6560895970387	10.4972354152353	-1.61737215185701	4.59596535730271	6.12056968009615e-26	4.77744187342013e-23
WBGene00020016	lipl-3	1349	2.9093063680928	0.923296226460646	1.83891961122349	0.678571451517332	0.54928296891952	0.59828802884761	-1.61706915965945	0.470067291258815	1.64947100236448e-05	0.000363566160245303
WBGene00004932	sod-3	828	1.97417217834868	0.971890764695417	1.89638584907422	0.730769255480204	0.439426375135616	0.380728745630297	-1.61469273837269	0.630767549477457	2.1436055959863e-05	0.000455970947405804
WBGene00007758	C27A7.8	1032	6.64984312706925	8.5040441910849	5.34436012011826	2.50549459021784	2.14220357878613	2.06681319056447	-1.60971881019733	2.60272399532509	5.04569734173561e-10	3.4319204522556e-08
WBGene00003175	mec-12	1594	7.37716971909245	7.24058619698086	6.14888745002853	2.24450557040348	2.03234698500223	2.55632157780342	-1.60386786123409	2.74432459817042	2.67646317149612e-19	6.70900101655027e-17
WBGene00013074	hmit-1.2	2246	8.10449631111565	8.69842234402398	8.27513825050569	1.14835168718318	3.84498078243664	3.37216888986835	-1.58504891209061	3.12215743670497	8.62265199150484e-07	2.9161900280264e-05
WBGene00013851	ZC101.1	2707	1.40270128461617	1.79799791468652	1.72398713552202	0.0521978039628717	1.09856593783904	0.489508387238953	-1.58492004685044	0.713591378978556	0.00188970258894281	0.0158309029469494
WBGene00018946	F56C3.9	743	2.44173927322074	1.60361976174744	2.47104822758156	0.991758275294563	0.604211265811472	0.543898208043281	-1.57952062875485	1.03307640157808	6.70305387261683e-09	3.58543266558718e-07
WBGene00007384	swt-3	1509	15.689473627929	14.1896051645531	18.5615948257871	5.37637380817579	5.98718436122277	4.84069405158521	-1.57649432980088	4.06687523590063	3.14366753338085e-23	1.4884683609904e-20
WBGene00008803	lips-10	1040	6.90960262422039	6.75464081463315	8.16020577480422	2.29670337436636	2.19713187567808	2.82827068182506	-1.56949046018742	2.82634325275858	2.3582698593474e-20	7.35320045899932e-18
WBGene00018708	oac-32	2072	4.57176714986011	4.27631936465984	5.05702893086459	1.30494509907179	1.75770550054247	1.63169462412984	-1.56214803397239	2.2345897147081	5.19079527400055e-13	5.92492203418063e-11
WBGene00020522	T15B7.10	1382	1.50660508347663	0.680323535286792	1.03439228131321	0.260989019814359	0.604211265811472	0.217559283217313	-1.55743188313321	-0.836349134974198	0.00434777582756492	0.0290852779589691
WBGene00019925	fbxc-31	937	0.935134189744114	1.02048530293019	0.919459805611743	0.31318682377723	0.439426375135616	0.217559283217313	-1.55302474945548	-0.349728843258034	0.000122018772679802	0.00190230242675437
WBGene00007304	ttr-39	883	1.50660508347663	1.60361976174744	1.49412218411908	0.521978039628717	0.768996156487329	0.271949104021641	-1.54986030273185	0.400517350307053	1.27222630575736e-05	0.000291995351755872
WBGene00009375	F34D10.6	8301	3.58468106068577	3.35302313819919	3.44797427104404	1.25274729510892	0.933781047163185	1.3597455201082	-1.54301521664908	1.64016318372946	1.78255848490663e-09	1.07491639957766e-07
WBGene00194821	dmsr-16	953	1.50660508347663	0.923296226460646	1.20679099486541	0.365384627740102	0.439426375135616	0.435118566434625	-1.5354947571072	-0.50996576346529	0.000228824809490622	0.00312152389655197
WBGene00008203	clec-198	1582	0.883182290313885	0.680323535286792	0.804527329910275	0.208791215851487	0.219713187567808	0.380728745630297	-1.52577662259294	-0.592619620485617	0.00145794677433455	0.0131071670626532
WBGene00007866	C32H11.3	1200	1.71441268119754	0.971890764695417	0.747061092059541	0.156593411888615	0.439426375135616	0.59828802884761	-1.52077852928834	-0.269508225667037	0.00105477899123142	0.0103090937491609
WBGene00006807	unc-75	1818	0.519518994302285	0.728918073521563	0.459729902805872	0.104395607925743	0.384498078243664	0.108779641608656	-1.51137401458126	-0.472329678550685	0.00384814300423502	0.0267362283511633
WBGene00008629	cpt-5	4541	20.8327116715216	7.82372065579811	11.2059163808931	4.95879137647281	4.22947886068031	4.78630423078088	-1.51025618974041	3.08561192683853	3.82337904110432e-07	1.38858175174652e-05
WBGene00011765	frpr-17	1445	0.779278491453428	1.21486345586927	0.919459805611743	0.417582431702974	0.164784890675856	0.435118566434625	-1.50124837641389	-0.378413396174148	0.000207300587795275	0.0029026623377599
WBGene00012404	Y6G8.2	8532	4.57176714986011	2.52691598820808	5.45929259581972	1.35714290303466	1.48306401608271	1.57730480332552	-1.49307750678718	2.0628017566044	5.61282924370828e-10	3.7765478448193e-08
WBGene00001182	egl-13	11497	8.83182290313885	8.55263872931967	7.98780706125202	1.82692313870051	4.06469397000445	3.20899942745536	-1.48289146940758	2.7482039340959	9.6250795437648e-14	1.21828729591573e-11
WBGene00007462	C08H9.1	1640	0.883182290313885	0.485945382347709	0.459729902805872	0.417582431702974	0.054928296891952	0.163169462412984	-1.4803091335783	-0.702090958245898	0.0058047315413124	0.0359359264039408
WBGene00021338	Y34F4.3	407	1.14294178746503	1.45783614704313	1.32172347056688	0.574175843591589	0.439426375135616	0.380728745630297	-1.47705118062226	-0.798633023730584	2.66739436131017e-05	0.000541269357380781
WBGene00010239	F58B4.6	706	1.71441268119754	1.99237606762561	1.20679099486541	0.782967059443076	0.494354672027568	0.489508387238953	-1.46915132396318	0.603703898038396	5.19737545134985e-05	0.00093846395155447
WBGene00000733	col-160	3280	168.635865550522	141.118539033775	151.825800401639	53.5549468659064	53.4452328758693	59.7744130639566	-1.4685636768518	7.34338227322528	8.63108850149847e-20	2.40506222975212e-17
WBGene00014874	Y38H6A.4	1048	0.727326592023199	0.826107149991105	0.861993567761009	0.208791215851487	0.164784890675856	0.489508387238953	-1.46482465753489	-0.316766167288543	0.00105077371220517	0.0102856746836377
WBGene00022076	daao-1	1085	16.5207040188127	10.399231182241	14.7113568897879	5.79395623987876	4.55904864203202	4.67752458917222	-1.46408793649539	3.42986306794842	3.65472794513522e-20	1.08655911745601e-17
WBGene00009047	F22B8.4	1161	0.883182290313885	1.11767437939973	1.14932475701468	0.521978039628717	0.329569781351712	0.271949104021641	-1.46168025808136	-0.541010681075657	8.6112519329478e-05	0.00142889554323276
WBGene00003522	nas-3	1118	11.2216102769294	9.18436772637169	7.75794210984908	4.54120894476984	2.6365582508137	3.04582996504238	-1.45903611006637	2.56872279827844	1.11272866923115e-07	4.60359977587411e-06
WBGene00077663	F55C9.14	853	0.675374692592971	0.923296226460646	0.632128616358073	0.260989019814359	0.27464148445976	0.271949104021641	-1.45702382219518	-0.0848619466293536	0.000847386654480216	0.00882884351334562
WBGene00009215	thn-2	791	185.572184764776	38.4382797437038	68.8445529451793	40.4011002672627	28.672570977599	37.7465356382037	-1.45475736199298	5.72589599655567	0.000140484886904242	0.00212037638038232
WBGene00009991	F53F4.8	2764	1.29879748575571	0.631728997052021	0.689594854208807	0.365384627740102	0.219713187567808	0.380728745630297	-1.41919547523529	-0.322671783454886	0.00724170683457825	0.0419854785366206
WBGene00007963	cyp-25A1	1617	25.9759497151143	21.3330022850644	27.2964629790986	11.0659344401288	6.59139562703425	10.2252863112137	-1.41582176899235	4.39837364964132	7.76122284948806e-24	4.46829921983032e-21
WBGene00011699	cyp-34A2	1566	4.88347854644148	3.01286137055579	4.19503536310358	1.51373631492328	1.59292060986661	1.41413534091253	-1.41263556522039	1.31102905357113	5.20392759250823e-07	1.82766511930289e-05
WBGene00004123	pqn-36	9348	1.97417217834868	3.79037398231213	2.58598070328303	0.417582431702974	1.42813571919075	1.30535569930388	-1.41071880144708	1.28100984746399	7.20399820806837e-05	0.00122631042732285
WBGene00000853	cut-6	3678	0.883182290313885	1.1662689176345	0.804527329910275	0.31318682377723	0.384498078243664	0.380728745630297	-1.40038003805796	-0.567022496869095	0.000555208323317559	0.00637716370646152
WBGene00020007	R11F4.1	3797	28.0540256923234	21.8189476674121	25.5724758435766	9.65659373313127	10.1068066281192	9.02871025351847	-1.38837954694773	4.73429516197677	2.60719680159614e-22	1.01001223974561e-19
WBGene00044768	M117.7	941	0.727326592023199	0.826107149991105	0.574662378507339	0.31318682377723	0.109856593783904	0.380728745630297	-1.38794916377516	-0.400124568260537	0.00320579326082372	0.0236758296050667
WBGene00009146	F26C11.1	1300	4.0002962561276	2.23534875879946	3.3905080331933	1.09615388322031	1.42813571919075	1.14218623689089	-1.38455430800429	1.52426178198315	3.53522740091356e-07	1.29496696542347e-05
WBGene00015660	catp-3	6582	40.3666258572876	50.0037798435792	42.984745912349	19.5741764860769	17.4122701147488	14.3045228715383	-1.37807435805773	5.41029746356079	2.29943445658994e-21	7.5374282289861e-19
WBGene00010189	F57B1.6	1505	2.23393167549983	1.5064306852779	2.18371703832789	0.782967059443076	0.714067859595377	0.761457491260594	-1.37567302965686	0.558670476525854	1.02374202444232e-05	0.000246005978204336
WBGene00002055	ifc-1	1676	8.15644821054588	10.3506366440062	10.0565916238784	3.1318682377723	3.73512418865274	4.18801620193327	-1.36992840660483	3.06580645574831	3.15898540777071e-19	7.76624412556553e-17
WBGene00013711	Y106G6G.2	2804	0.831230390883656	0.631728997052021	0.804527329910275	0.156593411888615	0.384498078243664	0.326338924825969	-1.36908692651532	-0.388979385247941	0.00166125205896216	0.0144472423957634
WBGene00008589	F08G12.8	607	0.727326592023199	1.1662689176345	0.747061092059541	0.574175843591589	0.109856593783904	0.326338924825969	-1.36530687557529	-0.49712644189946	0.00440542020288365	0.0293922034009468
WBGene00003736	nhx-9	8554	3.32492156353463	3.4988067529035	2.75837941683523	0.991758275294563	1.15349423473099	1.57730480332552	-1.36524924659144	1.61310040709132	9.27558288995843e-07	3.12050135961128e-05
WBGene00008485	ugt-43	3234	10.7540431820573	6.75464081463315	8.9647331047145	4.01923090514112	3.18584121973322	3.04582996504238	-1.36359012962712	3.57642562293651	5.55018172217582e-11	4.57826908916726e-09
WBGene00001397	fat-5	2332	132.529295446513	67.2548409169229	97.9224692976507	44.8901114080697	35.0991817139574	35.7885020892479	-1.36204031386936	6.04428369944141	2.84613453794488e-11	2.47516897503995e-09
WBGene00009787	F46F2.3	622	66.3425755724018	57.0013933493862	67.8676269017168	24.010989822921	25.3219448671899	25.1280972115996	-1.36004676388914	6.09881678637989	1.74802632336551e-24	1.17614571146866e-21
WBGene00010706	cyp-14A2	1496	2.80540256923234	1.70080883821698	1.72398713552202	0.782967059443076	0.823924453379281	0.815847312064922	-1.35725058560905	0.941695367755822	7.46282002500002e-06	0.00018706802196
WBGene00019029	F58B6.1	1028	4.0002962561276	2.91567229408625	3.33304179534257	0.991758275294563	1.70277720365051	1.30535569930388	-1.35603908284808	1.439285530323	7.89338409021247e-10	5.14841950047328e-08
WBGene00018103	F36H5.4	1018	0.519518994302285	1.70080883821698	1.09185851916394	0.208791215851487	0.164784890675856	0.924626953673578	-1.35105173100073	0.3643860107975	0.00188504982651193	0.0158126489384045
WBGene00004818	skr-12	1321	9.14353429972022	12.5859854028057	9.19459805611743	4.54120894476984	3.29569781351712	4.29679584354192	-1.34924184126506	2.83562901572843	3.96180631929572e-10	2.76763562764352e-08
WBGene00019977	fpn-1.2	1700	2.80540256923234	3.35302313819919	3.90770417384991	1.51373631492328	1.3732074222988	1.08779641608656	-1.33045769022487	1.6559880136613	5.9742371216891e-08	2.6155701151943e-06
WBGene00017197	F07C3.9	160	4.41591145156942	1.02048530293019	2.98824436823817	0.730769255480204	1.20842253162294	1.41413534091253	-1.32271603876661	0.87619530991659	0.00353055626237426	0.0252996811985384
WBGene00001731	grl-22	486	1.19489368689526	1.36064707057358	1.09185851916394	0.469780235665845	0.384498078243664	0.59828802884761	-1.3217516846072	-0.0316891929094279	0.00028204449957974	0.00369810962320759
WBGene00000723	col-150	976	5.8186127361856	2.81848321761671	6.32128616358073	2.4010989822921	2.08727528189418	1.46852516171686	-1.32078702206078	2.09419138885055	0.000183707744151799	0.00264622668040685
WBGene00017772	clec-1	912	166.661693372173	158.418194645353	151.825800401639	81.9505522217086	48.6115427493776	60.7534298384345	-1.31726833338532	7.07749119783565	2.81617281121989e-23	1.4400781287454e-20
WBGene00017243	F08C6.5	623	1.29879748575571	1.02048530293019	1.20679099486541	0.365384627740102	0.439426375135616	0.59828802884761	-1.31623977266895	-0.0816099209714952	9.27521719628308e-05	0.00152605375337558
WBGene00010058	F54E4.2	1098	21.4041825652542	18.4173299909782	20.1131832477569	7.5686815746164	8.51388601825257	8.10408329984489	-1.30839227832987	3.90480163539909	1.29939102929988e-27	1.27780114758228e-24
WBGene00006411	octr-1	2785	2.44173927322074	1.45783614704313	2.29864951402936	0.626373647554461	0.823924453379281	1.03340659528223	-1.30606403717487	0.831535214456558	1.87408510631073e-06	5.71797231481536e-05
WBGene00013023	Y48G10A.6	431	1.0909898880348	0.971890764695417	0.747061092059541	0.417582431702974	0.219713187567808	0.489508387238953	-1.30588904278963	0.051735661669616	0.00396201724567547	0.0272607257635711
WBGene00015674	C10E2.4	467	0.415615195441828	0.777512611756334	1.37918970841761	0.469780235665845	0.27464148445976	0.271949104021641	-1.29523996323048	-0.118118181868551	0.0030605413691674	0.0229074712315199
WBGene00015794	C15F1.1	1179	5.76666083675537	6.60885719992884	6.37875240143147	3.1318682377723	2.47177336013784	2.01242336976014	-1.29489702920789	2.36529676694114	2.31641304163615e-13	2.82028803088348e-11
WBGene00044922	Y43C5A.7	447	5.24714184245308	3.64459036760781	4.42490031450651	2.87087921795794	1.42813571919075	1.14218623689089	-1.28112072129438	2.05322737909117	5.28139797525468e-06	0.00013824539875735
WBGene00008707	F11E6.3	2507	160.531369239406	129.407255319195	146.538906519372	68.4835187992877	50.424176546812	61.0797687632605	-1.27765886150609	6.96100294895542	5.44100007405924e-16	9.27436599290311e-14
WBGene00004061	pmp-4	2314	54.7053501000306	15.9876030792396	24.1358198973083	14.9807697373442	10.7659461908226	13.3798959178647	-1.27649515988693	4.42608323819638	0.000237655673310032	0.00321161747103113
WBGene00015592	C08D8.1	1343	0.519518994302285	0.971890764695417	0.861993567761009	0.417582431702974	0.384498078243664	0.163169462412984	-1.2663845358647	-0.454045828202654	0.00747422692338387	0.0429826887037964
WBGene00019243	fbxb-72	1086	1.61050888233708	0.534539920582479	0.861993567761009	0.469780235665845	0.439426375135616	0.326338924825969	-1.26496492035283	-0.0491733974174939	0.00836486881538735	0.0467175547994372
WBGene00016361	C33G8.3	541	2.96125826752303	3.01286137055579	3.44797427104404	2.34890117832923	0.988709344055137	0.543898208043281	-1.26229875404032	1.78947842060266	3.95005139142218e-06	0.000107213284475459
WBGene00013904	ugt-6	1681	4.7276228481508	4.03334667348598	4.53983279020798	2.19230776644061	1.81263379743442	1.52291498252119	-1.25830585540725	2.02919527622745	1.10749531722797e-10	8.5290482743629e-09
WBGene00044694	fbxb-90	963	2.38978737379051	2.38113237350377	2.06878456262642	0.939560471331691	1.09856593783904	0.815847312064922	-1.25811410807636	0.809110570736543	8.63023523899372e-05	0.00142889554323276
WBGene00018188	F38E9.6	240	2.44173927322074	2.86707775585148	2.41358198973083	0.678571451517332	1.53799231297466	1.03340659528223	-1.2544106364862	0.771793408749092	1.56517723082926e-06	4.8922312271201e-05
WBGene00011429	T04C12.7	782	0.727326592023199	0.680323535286792	0.804527329910275	0.417582431702974	0.27464148445976	0.217559283217313	-1.25344041710301	-0.212156355403611	0.00884682406017333	0.0484774105380436
WBGene00019039	fbxb-18	912	0.935134189744114	0.777512611756334	0.747061092059541	0.31318682377723	0.494354672027568	0.217559283217313	-1.25147724641134	-0.201402725607882	0.00409721651753985	0.0279651980567162
WBGene00003891	osm-11	1172	174.766189683289	201.37576644489	177.915472385872	71.7197826449857	78.7122494461673	82.4549683393615	-1.25058654757831	7.40149636145773	5.41577277455467e-27	4.94537422499335e-24
WBGene00006636	tsp-10	3309	7.63692921624359	4.71367020877277	5.97648873647633	2.66208800210646	2.19713187567808	2.82827068182506	-1.24863136002349	2.08216479431121	1.11409670344167e-08	5.69704490271935e-07
WBGene00001692	grd-3	691	26.2357092122654	26.095267032072	28.6181864496655	12.9972531867551	10.4363764094709	10.6604048776483	-1.24564047426732	4.3906204690641	3.29090107044827e-16	5.76313414857681e-14
WBGene00019041	fbxc-22	1276	1.14294178746503	1.11767437939973	0.804527329910275	0.626373647554461	0.27464148445976	0.380728745630297	-1.24427024816733	0.106089329251094	0.00256339525341357	0.0199212431122426
WBGene00004950	sox-3	827	0.831230390883656	0.826107149991105	0.919459805611743	0.365384627740102	0.494354672027568	0.217559283217313	-1.24051662993958	-0.227153896918382	0.00234992042833896	0.0186056829974861
WBGene00001650	gon-1	19819	17.040223013115	16.7165211527612	19.8258520585032	4.69780235665845	10.7659461908226	7.23384616697564	-1.2398361747362	3.9927627898752	1.18127684805399e-09	7.402668247805e-08
WBGene00194769	Y32B12C.5	1949	4.20810385384851	2.08956514409515	2.98824436823817	1.14835168718318	1.53799231297466	1.25096587849955	-1.23211020944918	1.40304744439847	4.9397173974338e-06	0.000129936928413156
WBGene00001581	gfi-1	6619	127.541913101211	161.819812321787	155.503639624086	33.2500011243493	96.7836591236195	59.3936843183263	-1.23192812339569	6.98013224779755	3.43866727508647e-08	1.58700081027818e-06
WBGene00015607	fbxb-13	983	1.66246078176731	2.28394329703423	1.32172347056688	0.678571451517332	0.933781047163185	0.652677849651938	-1.22949475886697	0.915983410080456	1.75694708080349e-05	0.000383945495401568
WBGene00007515	C10C6.7	1642	7.79278491453428	8.89280049696307	8.39007072620716	3.81043968928964	3.51541100108493	3.37216888986835	-1.22732786563495	2.50946304941925	7.70354549674965e-16	1.27898864455127e-13
WBGene00008401	D2005.6	1263	1.29879748575571	0.874701688225875	1.14932475701468	0.156593411888615	0.768996156487329	0.489508387238953	-1.22666931145467	-0.295327920379374	0.00801107614588903	0.0452756841065629
WBGene00016877	C52D10.3	850	9.92281279117365	10.9823656410582	11.3783150944453	4.54120894476984	4.0097656731125	5.2214227972155	-1.22665733604405	3.24090735133499	4.02424596074562e-18	8.57432672702866e-16
WBGene00000966	dhs-2	3794	6.54593932820879	5.10242651465094	6.83848230423734	3.70604408136389	1.75770550054247	2.39315211539044	-1.22302755663824	2.49760047902848	1.60325152535327e-09	9.71372867304085e-08
WBGene00003939	pax-3	920	0.987086089174342	1.5064306852779	0.747061092059541	0.521978039628717	0.494354672027568	0.380728745630297	-1.22071357813882	0.0999897230912888	0.000668281423147533	0.00732181852184599
WBGene00004227	ptr-13	2546	24.313488933347	22.0133258203512	23.2738263295472	9.65659373313127	10.6560895970387	9.79016774477907	-1.20869251868016	4.23252356093053	1.30211637220666e-19	3.54175653240212e-17
WBGene00004130	ketn-1	54770	99.0722722134458	84.6516856049708	112.346494998185	24.5329678625497	67.0674505050735	36.5499595805085	-1.20815800067657	6.74266367830101	9.43055145853776e-07	3.16430891984112e-05
WBGene00011362	T02B5.1	2098	0.987086089174342	0.971890764695417	0.919459805611743	0.574175843591589	0.27464148445976	0.380728745630297	-1.2073398764512	-0.00129825207611338	0.00131087378731733	0.0120130541197597
WBGene00008511	F01G10.9	1637	1.818316480058	1.60361976174744	2.35611575188009	0.574175843591589	0.768996156487329	1.14218623689089	-1.2049028638056	0.900480152079743	3.47682637535894e-05	0.000685922042941184
WBGene00003664	nhr-74	942	0.883182290313885	0.826107149991105	0.919459805611743	0.417582431702974	0.384498078243664	0.326338924825969	-1.20017815862187	-0.127848882139477	0.00192225284667627	0.0159468399687926
WBGene00011768	oac-46	2399	8.62401530541794	9.86469126165848	8.16020577480422	3.4972528655124	4.1196222668964	4.02484673952028	-1.19796552250882	2.94295721316476	1.89269728931696e-14	2.63002632028566e-12
WBGene00020182	ugt-53	1565	26.3396130111259	26.1438615703067	31.2041671529485	14.5109895016783	10.4363764094709	11.5306420105176	-1.19432618443525	4.3194293872751	1.41943334623183e-22	5.67063621819616e-20
WBGene00006925	vit-1	5211	5531.89020323016	4361.9429410295	5417.05491099944	1712.40115680597	2626.39651588869	2365.25013731782	-1.19145472270196	11.9574991698065	3.71903558642562e-16	6.42488526173853e-14
WBGene00003957	pcp-2	3498	36.5741371988809	42.0342755730768	40.6286301604689	15.3983521690472	19.7741868811027	17.078403732559	-1.19087829618599	5.02149018539933	7.13045337324393e-23	3.14330054908795e-20
WBGene00002224	klp-13	6244	0.883182290313885	0.923296226460646	0.919459805611743	0.469780235665845	0.494354672027568	0.217559283217313	-1.19015375868436	0.0168667573519764	0.00461659695555033	0.0304652017660354
WBGene00022505	ZC21.3	5129	2.28588357493006	2.91567229408625	3.44797427104404	0.887362667368819	1.53799231297466	1.3597455201082	-1.1886676036807	1.41242686890871	0.000106138403975221	0.00170034255190379
WBGene00007361	oac-3	2061	1.03903798860457	0.680323535286792	1.14932475701468	0.260989019814359	0.219713187567808	0.761457491260594	-1.18784591778746	0.0525324030708658	0.00553616128454221	0.0346762792070493
WBGene00045265	K10C2.8	703	7.84473681396451	7.77512611756334	5.97648873647633	3.86263749325251	2.58162995392175	3.04582996504238	-1.18555202527924	2.57549829366545	1.42953329280243e-10	1.08137003640155e-08
WBGene00019045	fbxb-47	982	1.14294178746503	1.45783614704313	0.804527329910275	0.574175843591589	0.384498078243664	0.543898208043281	-1.18210356220984	0.11719704952474	0.00101031838357393	0.010027880602181
WBGene00007841	C31C9.7	468	5.0912861441624	4.08194121172075	5.68915754722266	1.61813192284902	2.08727528189418	2.82827068182506	-1.18148769160781	2.31252372878232	2.42255595299189e-07	9.2724417074995e-06
WBGene00019379	K04A8.10	1211	0.883182290313885	0.534539920582479	0.689594854208807	0.260989019814359	0.439426375135616	0.217559283217313	-1.18019710099613	-0.447716919258127	0.00591196995739981	0.0364949638693658
WBGene00009929	abts-2	2266	1.55855698290686	1.21486345586927	1.89638584907422	0.574175843591589	0.494354672027568	0.979016774477907	-1.17399501439973	0.560873172684043	0.00086437845914488	0.00896932972541245
WBGene00004221	ptr-6	3039	4.0002962561276	2.86707775585148	3.73530546029771	2.08791215851487	1.42813571919075	1.14218623689089	-1.17273349944214	1.47589852446255	1.0544835966716e-07	4.37679165579535e-06
WBGene00020424	T10H9.1	1067	1.35074938518594	0.680323535286792	0.632128616358073	0.31318682377723	0.384498078243664	0.489508387238953	-1.15993039160174	-0.372338703081168	0.00466441513340312	0.0306580375657714
WBGene00012066	fbxb-116	1096	0.935134189744114	0.874701688225875	0.976926043462477	0.626373647554461	0.164784890675856	0.435118566434625	-1.15720693394139	-0.232767705489651	0.00402514638464114	0.0275763512225361
WBGene00015449	ugt-63	1718	27.742314295742	26.7755905673587	27.7561928819045	13.9890114620496	11.3701574566341	11.5306420105176	-1.15527334267984	4.35592331494927	5.0956339432444e-23	2.32652086894416e-20
WBGene00012041	T26E3.8	990	1.0909898880348	1.55502522351267	2.7009131789845	0.782967059443076	0.768996156487329	0.815847312064922	-1.15465246111098	0.706469368430917	0.000657431930037224	0.00727042369688224
WBGene00016886	fbxb-96	918	1.4546531840464	1.1662689176345	0.976926043462477	0.521978039628717	0.54928296891952	0.543898208043281	-1.15147082524997	0.287020524008283	0.00122964671430607	0.0114659398947401
WBGene00022039	Y65B4BL.7	763	1.24684558632548	0.680323535286792	0.976926043462477	0.521978039628717	0.439426375135616	0.326338924825969	-1.15085848569012	-0.34371356807032	0.00325961293684408	0.023921292643292
WBGene00015131	B0303.11	2892	20.2612407777891	19.5835989086127	18.3317298743841	10.4395607925743	7.03082200216986	8.75676114949683	-1.14769972249086	4.09924230354749	1.50263752364765e-14	2.11095803322106e-12
WBGene00012748	Y40H7A.11	373	0.935134189744114	0.631728997052021	0.976926043462477	0.469780235665845	0.27464148445976	0.380728745630297	-1.14759129895945	-0.546922941385666	0.00670256179634169	0.0396325393174987
WBGene00044798	tbx-43	959	1.0909898880348	0.826107149991105	1.09185851916394	0.469780235665845	0.439426375135616	0.435118566434625	-1.14397378797651	0.0888361458645172	0.00432880501454448	0.0289735305266684
WBGene00012445	Y16B4A.2	6607	105.462355843364	97.1890764695417	109.473183105648	27.9258251201364	66.6829524268298	46.6664662501136	-1.14381721468566	6.49300009616744	1.14543754248911e-08	5.81082283459555e-07
WBGene00017336	ugt-41	1783	26.7032763071375	20.0209497527256	20.9177105776672	9.86538494898275	8.34910112757671	12.4552689641911	-1.14056407019049	4.13820432046759	1.98749810038431e-10	1.46023998363868e-08
WBGene00017180	F02E11.2	540	1.35074938518594	2.18675422056469	1.32172347056688	0.730769255480204	0.329569781351712	1.14218623689089	-1.13912461299811	0.373243102002393	0.00727671063464338	0.042131099978841
WBGene00008451	E01G6.3	1949	2.49369117265097	1.99237606762561	2.29864951402936	1.09615388322031	0.933781047163185	1.03340659528223	-1.13761880974445	1.33756831988164	1.48727074347106e-05	0.000335331026182257
WBGene00019659	K11H12.3	1115	2.07807597720914	1.11767437939973	1.20679099486541	0.469780235665845	0.604211265811472	0.924626953673578	-1.1359527110799	-0.100607599902758	0.00130668831742057	0.0119855943771022
WBGene00019416	fbxb-44	956	0.935134189744114	1.21486345586927	0.804527329910275	0.417582431702974	0.494354672027568	0.435118566434625	-1.13408938213439	0.168601879465105	0.00351985722037254	0.0252513213834134
WBGene00003474	mtl-2	313	43.3798360242408	34.356338531983	38.3874468842903	18.4258247988937	18.6206926463717	15.9362174956681	-1.13122721731965	4.94311152904148	2.07005766437804e-19	5.40073820028752e-17
WBGene00003847	blmp-1	5706	14.546531840464	13.0233362469186	14.4240257005342	3.70604408136389	9.06316898717209	6.41799885491072	-1.13107309902218	3.68828393195594	5.18246748371943e-07	1.82514226754461e-05
WBGene00016951	C55C3.1	1979	1.0909898880348	1.11767437939973	0.861993567761009	0.31318682377723	0.54928296891952	0.543898208043281	-1.12841297655334	-0.0223539427426414	0.00340770264983317	0.0246403114680244
WBGene00019347	mbl-1	2583	12.1047925672432	11.9056618675189	13.1023022299673	3.65384627740102	7.58010497108938	5.76532100525878	-1.12793778562384	3.3999202314669	1.5595867783922e-10	1.17280925735094e-08
WBGene00016806	C50D2.2	1999	0.935134189744114	1.55502522351267	1.26425723271615	0.730769255480204	0.604211265811472	0.380728745630297	-1.12171504503584	-0.119803499572049	0.000733256638707741	0.00787065732094019
WBGene00000698	col-124	2126	201.157754593845	174.405797724593	219.061298686998	93.3296734856146	77.5038269145443	102.41603257455	-1.12154758391149	8.05550004493137	2.49914608863311e-11	2.21868636090873e-09
WBGene00002087	ins-4	574	1.24684558632548	1.02048530293019	1.14932475701468	0.678571451517332	0.219713187567808	0.652677849651938	-1.11985298186705	-0.0864988597161412	0.0023667067489439	0.0186431311612598
WBGene00003015	lin-29	5653	2.75345066980211	3.25583406172965	3.2181093196411	1.09615388322031	1.70277720365051	1.46852516171686	-1.11290493900144	1.36677101607379	1.32001490455203e-06	4.20067464072572e-05
WBGene00011556	vglu-3	1715	7.01350642308085	7.87231519403288	6.66608359068514	3.86263749325251	2.58162995392175	3.53533835228133	-1.10910917940549	2.7845133592243	4.64899423807867e-08	2.06363688679159e-06
WBGene00017484	F15E6.3	507	32.2621295461719	31.9266116202445	33.1580192398735	17.3818687196363	13.5123610354202	14.413302513147	-1.10198865302921	4.8748925291375	1.42340080811025e-15	2.2465130778866e-13
WBGene00004230	ptr-16	2457	1.24684558632548	1.02048530293019	0.861993567761009	0.469780235665845	0.439426375135616	0.543898208043281	-1.10117507902858	0.233191661634808	0.00427327842230114	0.0287396720447689
WBGene00017601	ets-7	654	4.20810385384851	3.88756305878167	3.2181093196411	1.51373631492328	1.70277720365051	2.06681319056447	-1.10034550900398	1.73551859253773	8.22461730339575e-06	0.000202979744414307
WBGene00008584	F08G5.6	1139	17.9234053034288	7.92090973226765	7.98780706125202	5.5329672200644	4.88861842338373	5.38459225962849	-1.09725286241549	3.38083633537884	9.85187016226798e-06	0.000238534674534913
WBGene00020938	clec-218	1246	22.287364855568	7.96950427050242	13.2747009435195	6.15934086761886	5.93225606433082	8.26725276225788	-1.09534159950089	3.23963482387732	0.00160122951454389	0.0140560078518221
WBGene00000668	col-93	995	64.5242590923438	39.0700087407558	64.8793825334786	29.8571438667626	18.5108360525878	30.4582996504238	-1.09504251281473	6.18231770853566	1.70779520844079e-05	0.000374484630269417
WBGene00008731	F13B12.3	4347	2.64954687094166	1.06907984116496	1.95385208692495	0.887362667368819	0.768996156487329	0.979016774477907	-1.09293669255309	0.950507875811969	0.00130075531979783	0.0119460172473387
WBGene00017151	EGAP9.3	1161	4.57176714986011	1.60361976174744	2.29864951402936	1.77472533473764	0.768996156487329	1.41413534091253	-1.0906346321324	0.972273588903976	0.00555333577308751	0.0347158163927387
WBGene00005444	srh-237	2669	10.3903798860457	11.8570673292841	12.8149710407137	4.33241772891835	5.82239947054692	6.36360903410639	-1.08586478069868	3.38533227297375	5.41655153144397e-14	7.13867987401853e-12
WBGene00022860	ZK1193.4	1068	1.61050888233708	2.57551052644286	3.0457106060889	1.30494509907179	1.48306401608271	0.59828802884761	-1.08567826694702	1.25192642555494	0.0010264702918132	0.0101318854651609
WBGene00022559	fbxb-20	983	2.38978737379051	1.79799791468652	2.12625080047716	1.04395607925743	0.988709344055137	0.924626953673578	-1.0850313467241	0.942669407137471	7.87637431940572e-05	0.0013231480854045
WBGene00016880	fbxb-95	925	2.44173927322074	1.89518699115606	2.64344694113376	1.20054949114605	0.988709344055137	1.08779641608656	-1.07597687461587	1.03874150803986	2.19443607948655e-05	0.000464464749009205
WBGene00001541	gcy-15	3332	1.35074938518594	0.728918073521563	1.49412218411908	0.417582431702974	0.659139562703425	0.59828802884761	-1.07578003383737	0.277657733331431	0.0082848591358004	0.0463841602144436
WBGene00013816	Y116F11A.1	855	0.883182290313885	0.874701688225875	0.747061092059541	0.208791215851487	0.604211265811472	0.380728745630297	-1.07315206779035	-0.378878148963867	0.00607203292219215	0.0372301529387552
WBGene00009830	cutl-18	2454	7.11741022194131	6.60885719992884	8.04527329910275	3.96703310117825	3.40555440730103	2.93705032343372	-1.07232931259504	2.40243835152193	4.01512649571991e-09	2.25128847023172e-07
WBGene00006547	tbx-11	1078	4.41591145156942	5.44258828229434	4.48236655235725	1.93131874662625	2.69148654770565	2.22998265297745	-1.06838255275045	2.23109764765775	9.50347061772318e-07	3.1804284915438e-05
WBGene00020543	fbxb-83	1113	1.818316480058	1.79799791468652	2.18371703832789	0.678571451517332	0.933781047163185	1.14218623689089	-1.06809995335634	0.872474653839572	0.000626943881791603	0.00700598827344742
WBGene00015322	C02B8.3	651	1.55855698290686	1.74940337645175	1.55158842196982	0.678571451517332	0.933781047163185	0.707067670456266	-1.06631083065934	0.440281317018326	0.000546776835589213	0.00630297120484445
WBGene00001758	gst-10	779	38.9119726732412	20.7012732880124	30.3996398230383	17.5906599354878	10.8208744877146	14.6308617963643	-1.06281172588948	4.50428031845654	6.17778927309464e-07	2.14029425656482e-05
WBGene00045316	C49F5.9	965	1.87026837948823	1.74940337645175	1.55158842196982	0.835164863405947	0.768996156487329	0.87023713286925	-1.06167275102353	0.455905160789162	4.34130967037796e-05	0.000820992808441121
WBGene00016003	C18H9.5	1395	2.85735446866257	1.89518699115606	2.93077813038743	1.35714290303466	1.09856593783904	1.19657605769522	-1.06091289005931	1.27330245009846	0.000315726241444005	0.00405245408696803
WBGene00011107	R07E3.6	3112	1.50660508347663	2.38113237350377	1.72398713552202	0.835164863405947	0.933781047163185	0.924626953673578	-1.06018508369319	1.47267055426632	0.00128718046405618	0.011863961825879
WBGene00003764	nlp-26	308	8.20840010997611	5.68556097346819	6.66608359068514	4.54120894476984	2.30698846946199	2.99144014423805	-1.05754892999418	2.43135037518671	8.47645965995992e-06	0.000207195143963533
WBGene00008359	nspc-17	376	3.32492156353463	4.61648113230323	2.29864951402936	1.82692313870051	1.3732074222988	1.7404742657385	-1.05364269959638	1.25534910185868	0.00117586211251332	0.0111165015151767
WBGene00003845	odd-1	727	0.935134189744114	1.02048530293019	1.20679099486541	0.417582431702974	0.54928296891952	0.543898208043281	-1.05252951160869	0.145572385755673	0.00187071735074717	0.0157337175078631
WBGene00015464	C05C8.7	8391	56.5236665800886	50.8298869935703	48.2141735567658	24.3763744506611	25.7613712423255	24.9105379283823	-1.05184748557268	5.37035484006502	4.40639698861052e-17	8.28402633858779e-15
WBGene00007951	dmsr-8	1564	1.0909898880348	0.534539920582479	0.861993567761009	0.469780235665845	0.439426375135616	0.271949104021641	-1.0475974894122	-0.00331195477625874	0.00634549860115393	0.0382905393695693
WBGene00019958	R08E3.2	1060	16.1570407228011	19.2434371409693	17.8719999715783	4.22802212099261	13.8419308167719	7.7233545542146	-1.04736173555592	4.07589396776693	0.000188668826506806	0.0027030772645518
WBGene00016667	C45E5.4	734	2.1819797760696	1.55502522351267	2.52851446543229	1.14835168718318	0.933781047163185	0.924626953673578	-1.04629520687318	0.966091895128426	0.0029427336249532	0.0222339873885353
WBGene00022245	acp-6	1227	323.140814456021	286.561991970444	293.480076703698	159.255499890722	129.081497696087	149.191278466272	-1.04554503357499	7.93946049200638	1.98079363346741e-13	2.45849182623761e-11
WBGene00010833	M03B6.1	629	5.97446843447628	5.49118282052911	3.33304179534257	2.71428580606933	2.14220357878613	2.33876229458611	-1.0441008001077	2.00755629043056	1.232649035873e-06	3.9793397158082e-05
WBGene00015052	clec-52	982	3.22101776467417	2.42972691173854	3.0457106060889	1.46153851096041	1.48306401608271	1.25096587849955	-1.0438204118026	1.17592690824317	4.00932533975898e-05	0.000770755114939531
WBGene00000951	deg-3	3779	0.571470893732514	0.923296226460646	1.09185851916394	0.31318682377723	0.384498078243664	0.543898208043281	-1.04301351646139	0.148806911896358	0.00701571628217407	0.0410851658045412
WBGene00019189	H11L12.1	754	1.14294178746503	1.60361976174744	1.60905465982055	0.31318682377723	1.15349423473099	0.652677849651938	-1.04269752334289	1.46136092762367	0.00108722711615528	0.0105216589348441
WBGene00020204	T04B8.2	1055	1.4546531840464	1.11767437939973	1.55158842196982	0.782967059443076	0.659139562703425	0.543898208043281	-1.03661350593046	0.401862059883084	0.00237471411457632	0.0186820586096884
WBGene00006897	ver-4	4076	1.40270128461617	1.21486345586927	1.14932475701468	0.469780235665845	0.659139562703425	0.707067670456266	-1.03607582284659	0.401920158028046	0.0010429276344615	0.0102481067478522
WBGene00022538	ZC190.4	2953	7.74083301510405	6.70604627639838	7.93034082340128	2.7664836100322	4.72383353270788	3.42655871067267	-1.03517503078519	2.4787550563255	2.56864064323429e-08	1.21620377715212e-06
WBGene00007331	pho-11	3959	185.104617669904	131.059469619177	163.204115496084	81.2719807701913	71.1870727719699	81.6391210272966	-1.03374809300062	6.92271766282056	5.27673416195795e-13	5.96971411738676e-11
WBGene00003738	nid-1	13838	86.9155277467723	80.1809880873719	86.4292217275039	37.843407873082	44.656705373157	41.3906536320937	-1.03308131670601	6.21163754440532	3.45064478027191e-37	6.30186326728515e-34
WBGene00004119	pqn-31	2420	4.31200765270897	4.56788659406846	5.51675883367046	1.61813192284902	2.7464148445976	2.66510121941208	-1.03270187604172	2.050898893283	7.57436094478762e-06	0.000188965296104817
WBGene00017253	sdz-9	1177	3.37687346296485	3.88756305878167	4.30996783880505	2.34890117832923	1.53799231297466	1.7404742657385	-1.03220407678288	1.76017067247827	1.50698094478049e-05	0.000337394823083605
WBGene00008793	F14D7.6	4325	7.06545832251108	3.74177944407736	5.28689388226752	2.92307702192082	2.47177336013784	2.44754193619477	-1.03126360747065	2.30607207630262	5.43176652236468e-06	0.000141713680044714
WBGene00000731	col-158	1215	15.1699546336267	13.7522543204402	15.7457491711011	7.35989035876491	7.36039178352157	7.12506652536699	-1.03014920600153	4.11102537394587	5.43090495970103e-10	3.67347560872053e-08
WBGene00019952	fbxb-74	1428	1.03903798860457	1.11767437939973	2.06878456262642	0.574175843591589	0.54928296891952	0.924626953673578	-1.02418531182457	0.730961605155563	0.00536245776923288	0.0338046852162192
WBGene00015231	cutl-14	997	1.50660508347663	1.5064306852779	1.03439228131321	0.521978039628717	0.714067859595377	0.761457491260594	-1.02383490275496	-0.014459044963588	0.00426968169259197	0.0287396720447689
WBGene00009104	F25C8.1	1982	1.66246078176731	0.680323535286792	1.78145337337275	0.521978039628717	0.714067859595377	0.761457491260594	-1.02365603834354	2.43017761404041	0.00332050303578476	0.0241820729760671
WBGene00003387	mod-5	2004	1.14294178746503	1.02048530293019	1.14932475701468	0.31318682377723	0.933781047163185	0.380728745630297	-1.0228680687521	0.196277234587854	0.00654664307131582	0.0390446821869657
WBGene00044898	T21G5.6	1018	4.20810385384851	6.51166812345929	5.05702893086459	1.77472533473764	3.57033929797688	2.44754193619477	-1.02249849940253	2.26582833426061	1.01427927860482e-05	0.00024419107905243
WBGene00013931	clec-97	629	23.3783547436028	18.6117081439172	22.5842314753384	13.2060444026065	9.11809728406404	9.4638288199531	-1.01968076866818	4.34747248540748	2.70543521010217e-10	1.9540273291495e-08
WBGene00000212	asm-2	1924	9.87086089174342	3.40161767643396	5.45929259581972	3.02747262984656	2.96612803216541	3.26338924825969	-1.01413818626549	2.53490030461893	0.000448852975973156	0.00544521527925406
WBGene00044080	D1086.10	1924	292.489193792187	309.012668634908	261.586314696541	146.571433527744	142.264288950156	138.585263409428	-1.01390893159907	7.90201708681091	1.09702186250897e-15	1.79799070388649e-13
WBGene00019208	lips-14	851	6.33813173048788	5.78275004993773	6.37875240143147	3.18406604173517	3.24076951662517	2.71949104021641	-1.01276523607805	2.58945380151368	4.28757020658867e-09	2.38314337047955e-07
WBGene00016658	C45B2.1	391	23.1185952464517	20.4583005968385	22.1245015725326	12.9972531867551	7.68996156487329	11.8569809353435	-1.01194632162143	4.26363453443855	3.11518614267187e-07	1.15099825572015e-05
WBGene00000732	col-159	1036	7.94864061282497	6.46307358522452	8.33260448835642	3.44505506154953	3.62526759486884	4.18801620193327	-1.01148938897388	3.11842165254532	1.99901040429463e-06	6.0272049548355e-05
WBGene00017208	fbxb-35	1009	0.935134189744114	1.74940337645175	1.32172347056688	0.730769255480204	0.878852750271233	0.380728745630297	-1.00745038088727	0.390888841557593	0.0040959530581291	0.0279651980567162
WBGene00006759	unc-22	294252	75.7458693692732	72.5030510462781	93.4401027452934	19.104396250411	67.7265900677769	33.5041296154661	-1.00615617012361	6.27991729490616	0.000534488449145536	0.00618362021165297
WBGene00001059	dpf-6	7051	6.23422793162742	5.63696643523342	3.3905080331933	2.71428580606933	1.97741868811027	2.93705032343372	-1.00285604484863	2.11770330040555	5.025760489736e-05	0.000917847458582644
WBGene00009624	cnc-8	300	10.1306203888946	10.59360933518	8.56246943975936	4.54120894476984	5.16325990784349	4.94947369319386	-1.00078249301598	3.11212874814065	8.04410211986449e-08	3.41647181064278e-06

## Sheet: UP in mbl-1(-) compared to N2
ID	Name	Length	N2-R1	N2-R2	N2-R3	MBL-R1	MBL-R2	MBL-R3	logFC	logCPM	PValue	FDR
WBGene00010314	F59B2.12	2856	0	0	0	1.72252753077477	0	0	6.45773211662261	0.203950816974077	0.000166593764923684	0.00242691620763225
WBGene00004965	spe-11	978	0	0	0	0.835164863405947	0.054928296891952	0.0543898208043282	5.60879329757834	-1.55906048832924	0.000870773534447655	0.00900644730127736
WBGene00044284	spp-21	310	0.103903798860457	0	0	1.77472533473764	1.42813571919075	2.17559283217313	5.4358154583113	-1.23796713820528	8.02673477607144e-20	2.33213130402948e-17
WBGene00004994	spp-9	342	0.0519518994302285	0.0485945382347709	0	1.30494509907179	2.14220357878613	1.90364372815149	5.42668592664059	-1.23772287979201	5.51389722738316e-19	1.28163022099757e-16
WBGene00008201	C49C3.11	793	0	0	0	0.730769255480204	0.054928296891952	0	5.3524132876879	-1.2680019094666	0.00168410388028968	0.0145921160439486
WBGene00012955	Y47H9C.12	261	0	0	0	0.156593411888615	0.109856593783904	0.326338924825969	4.94177932085855	-1.55824065480602	0.00204941293171376	0.016805448953835
WBGene00044212	Y68A4A.13	369	0.3636632960116	0.340161767643396	0.344797427104404	9.81318714501988	6.86603711149401	7.7233545542146	4.51602849918254	1.16889573121285	2.01319799110178e-56	8.57890770608173e-53
WBGene00195016	ZC155.8	298	0.103903798860457	0.0971890764695417	0.172398713552202	0.887362667368819	0.494354672027568	2.77388086102074	3.4218268465874	-0.435120797554798	4.60766813140222e-05	0.000859064652769608
WBGene00016063	delm-2	1813	0.155855698290686	0.0485945382347709	0.114932475701468	1.14835168718318	1.15349423473099	1.19657605769522	3.39360779635844	-1.35548333070823	4.86245902292148e-11	4.06285465026328e-09
WBGene00003432	msp-36	451	0	0	0.114932475701468	0.939560471331691	0.329569781351712	0	3.34549962918645	-0.514188623109273	0.00574533581578259	0.0356271155829226
WBGene00013076	Y51A2D.8	1225	0.0519518994302285	0.0971890764695417	0	1.20054949114605	0	0.163169462412984	2.99310718741743	-0.883190561079246	0.00658577992870002	0.0391869165753917
WBGene00045168	B0285.12	292	0.103903798860457	0.0971890764695417	0.0574662378507339	0.782967059443076	0.054928296891952	1.30535569930388	2.94658971005438	-1.48406376531085	0.0014601520741151	0.013108556260876
WBGene00019644	cpt-4	2283	0.311711396581371	0.874701688225875	0.632128616358073	5.37637380817579	4.1196222668964	4.35118566434625	2.90726330894695	0.869875564869442	8.65400990054737e-20	2.40506222975212e-17
WBGene00195017	R144.15	298	0.103903798860457	0.145783614704313	0.229864951402936	1.20054949114605	0.219713187567808	2.22998265297745	2.88888366689641	-0.672855854837597	0.0010749672958292	0.010434610409932
WBGene00020325	bath-46	938	0.0519518994302285	0.145783614704313	0.114932475701468	0.887362667368819	0.384498078243664	1.14218623689089	2.8668569709681	-1.18589122595927	1.65716572038863e-05	0.000364633503777078
WBGene00017553	nep-8	2012	0.623422793162742	1.26345799410404	0.861993567761009	8.97802228161394	5.05340331405959	6.09165993008475	2.85541990396248	1.15023489802429	2.67172226368646e-20	8.13221367118278e-18
WBGene00045457	F33H12.7	588	1.35074938518594	6.51166812345929	1.72398713552202	29.0219790033567	17.5221267085327	21.1576402928836	2.81058470292258	2.96124849509191	6.75402588007996e-11	5.53483761865014e-09
WBGene00016502	C37C3.10	433	0	0.388756305878167	0.0574662378507339	0.887362667368819	1.04363764094709	1.25096587849955	2.70982894672811	-0.965925351674366	2.87707545790318e-08	1.34235520634431e-06
WBGene00017416	F13B6.1	1088	0.571470893732514	0.58313445881725	0.574662378507339	4.07142870910399	4.0097656731125	3.26338924825969	2.69996718458035	0.314992352708115	6.73708680480978e-24	4.10128179584229e-21
WBGene00015602	fbxa-158	2545	0	0.0971890764695417	0.114932475701468	0.521978039628717	0.439426375135616	0.435118566434625	2.62746987673353	-0.0727123796973064	7.48669440032542e-05	0.00126752855994544
WBGene00009681	gipc-2	1154	0.103903798860457	0.194378152939083	0.172398713552202	2.24450557040348	0.54928296891952	0.163169462412984	2.60305383578032	0.152817660305862	0.00732160683125014	0.042283580925372
WBGene00044783	T26H5.10	426	0.155855698290686	0.388756305878167	0.114932475701468	1.46153851096041	0.988709344055137	1.30535569930388	2.43571949086252	-0.907896602199019	5.86729173167244e-09	3.1822521648704e-07
WBGene00006628	tsp-2	788	0.831230390883656	2.28394329703423	1.55158842196982	9.03022008557681	6.7561805177101	9.24626953673578	2.41155138707035	1.54303018555549	1.0757960499449e-17	2.25458634467141e-15
WBGene00044206	T26H5.9	447	3.16906586524394	5.39399374405957	4.53983279020798	26.6208800210646	19.444617099751	21.5927588593183	2.36529095862223	2.95249265151562	6.35298121465443e-26	4.77744187342013e-23
WBGene00045416	Y37H2A.14	687	3.37687346296485	11.2253383322321	4.13756912525284	36.9560452057132	25.3768731640818	31.7636553497276	2.32270970235807	3.57479617040185	1.98950583939742e-11	1.8102440593585e-09
WBGene00012961	Y47H10A.5	1061	3.06516206638348	7.09480258227655	3.27557555749183	25.62912174577	20.8727528189418	20.1242336976014	2.30180795612755	3.16177241564742	2.84231455729033e-17	5.67752332818744e-15
WBGene00003099	lys-10	733	0.3636632960116	0.437350844112938	0.459729902805872	2.81868141399507	1.3732074222988	2.06681319056447	2.29980499191485	-0.187674199677963	3.05162360484418e-10	2.15535669416177e-08
WBGene00008602	oac-14	2234	3.06516206638348	3.40161767643396	3.90770417384991	17.7472533473764	17.0827003333971	15.9906073164725	2.29437743796187	2.78804242210544	3.30667207312096e-45	1.05681239456946e-41
WBGene00018731	F53A9.8	416	8.57206340598771	13.2663089380924	9.07966558041596	50.5274742360598	50.3143199530281	40.8467554240504	2.19321291378677	4.06001619627837	9.84059475957737e-25	6.9890090781354e-22
WBGene00018725	F53A9.2	452	0.415615195441828	0.874701688225875	0.689594854208807	2.97527482588369	2.08727528189418	2.99144014423805	2.00948626657448	0.527841009792262	1.72253528918252e-07	6.83878606736316e-06
WBGene00012947	Y47H9C.1	1168	0.831230390883656	0.971890764695417	0.344797427104404	2.66208800210646	2.52670165702979	3.37216888986835	1.95681797326694	0.0993810447496102	6.99441300730089e-12	6.87819814502574e-10
WBGene00045251	F54F7.9	748	0.935134189744114	1.06907984116496	0.861993567761009	4.33241772891835	3.24076951662517	3.53533835228133	1.94273036671686	0.603024369197895	7.06569471816614e-12	6.89525505931572e-10
WBGene00006627	tsp-1	900	1.29879748575571	3.8389685205469	2.01131832477569	9.81318714501988	8.18431623690086	9.24626953673578	1.91770299588868	1.79710402816648	1.61714642751798e-12	1.70856197763553e-10
WBGene00007097	B0024.4	1345	2.96125826752303	2.91567229408625	2.12625080047716	10.7005498123887	8.56881431514452	10.8779641608656	1.90390999924435	2.53258373009645	5.69179810416337e-24	3.63819734818122e-21
WBGene00009957	F53B2.8	824	4.51981525042988	6.75464081463315	7.12581349349101	27.1428580606933	18.2361945681281	22.7349450962092	1.88894944975531	3.4001979098482	3.73364565583784e-22	1.40385076659503e-19
WBGene00018997	F57B9.3	1149	0.207807597720914	0.340161767643396	0.114932475701468	1.14835168718318	0.54928296891952	0.815847312064922	1.8646811354448	-0.851402478572296	0.000161998834874612	0.00238319114503687
WBGene00002090	ins-7	870	0.623422793162742	0.485945382347709	0.229864951402936	1.72252753077477	1.48306401608271	1.79486408654283	1.86391405185432	-0.0910461281097209	2.04142770644203e-08	9.96092053402859e-07
WBGene00010256	hrg-3	447	2.1819797760696	3.40161767643396	2.12625080047716	11.1703300480545	7.74488986176524	9.02871025351847	1.84703181420956	2.21021408258193	2.62543595799199e-17	5.327551315392e-15
WBGene00009710	F44G3.10	578	0.207807597720914	0.388756305878167	0.517196140656605	1.93131874662625	0.878852750271233	1.14218623689089	1.82386696684097	-0.891994775528607	0.000151619083326475	0.00226436724444586
WBGene00016064	acd-1	1972	0.675374692592971	0.485945382347709	0.919459805611743	2.97527482588369	2.14220357878613	2.1212030113688	1.8096811069752	0.0919399329632795	1.52746403539591e-08	7.65768636411817e-07
WBGene00012501	Y26D4A.3	534	0.311711396581371	0.58313445881725	0.0574662378507339	1.46153851096041	0.439426375135616	1.46852516171686	1.77201710544371	-0.730478479990535	0.00415384475478458	0.0282311277752079
WBGene00004567	rrn-2.1	152	6.1822760321972	10.399231182241	6.83848230423734	34.6593418313468	17.6319833023166	26.1071139860775	1.74142601092971	3.70286938058558	2.30040568440638e-05	0.00048369056364229
WBGene00021118	clec-125	2082	0.311711396581371	0.388756305878167	0.344797427104404	1.40934070699754	1.15349423473099	0.979016774477907	1.74020637551081	-0.453762794758233	0.000111146305921508	0.0017716887467588
WBGene00012757	Y41C4A.11	1243	1.76636458062777	2.332537835269	2.58598070328303	10.4917585965372	5.05340331405959	6.52677849651938	1.72446512635824	1.78746461253316	1.0713565311688e-10	8.31086261212634e-09
WBGene00017540	F17E9.3	441	0.3636632960116	0.291567229408625	0.172398713552202	1.25274729510892	0.823924453379281	0.707067670456266	1.71443611293296	-1.00978041467994	0.000122370796944503	0.00190314874469406
WBGene00022891	ZK1290.10	1444	1.29879748575571	0.0971890764695417	0.28733118925367	2.19230776644061	1.70277720365051	1.52291498252119	1.67772860556534	0.0128788395600249	0.000141500454522476	0.00213318609742375
WBGene00012683	asp-17	1214	2.1819797760696	1.40924160880835	1.43665594626835	6.31593427950748	4.0097656731125	5.71093118445446	1.67019196006724	1.71984638704465	3.89116443973554e-14	5.2362785471136e-12
WBGene00021703	cpt-3	2203	2.13002787663937	1.06907984116496	2.8733118925367	6.94230792706194	5.87732776743887	6.30921921330207	1.66884056092967	1.54948288760542	1.9113339195965e-10	1.41239842937119e-08
WBGene00000753	col-180	969	0.311711396581371	0.534539920582479	0.172398713552202	1.67032972681189	1.3732074222988	0.271949104021641	1.6662503276549	-0.302210470409407	0.0078782229400208	0.0447027084177656
WBGene00017751	F23F12.3	1668	0.467567094872057	1.45783614704313	0.861993567761009	2.87087921795794	3.07598462594931	2.99144014423805	1.66409060152119	0.837323848531596	1.12000574126331e-05	0.000264660876087064
WBGene00011672	cyp-13A5	1661	5.40299754074377	10.8365820263539	7.47061092059541	23.8021986070695	25.6515146485416	25.7807750612515	1.66231533038785	3.61880347546058	3.03487978238789e-14	4.12743650404753e-12
WBGene00017092	E02C12.6	1306	0.519518994302285	0.680323535286792	0.229864951402936	1.98351655058913	1.31827912540685	1.30535569930388	1.64808102600951	-0.0366870601602366	3.66344142924209e-06	0.00010071706501383
WBGene00008632	fbxa-88	963	0.3636632960116	0.874701688225875	0.0574662378507339	0.782967059443076	1.75770550054247	1.63169462412984	1.62618042373401	-0.33893924094718	0.000404274959672251	0.00497904728752415
WBGene00045411	C25F9.11	1252	0.415615195441828	1.26345799410404	0.28733118925367	2.035714354552	1.75770550054247	2.33876229458611	1.61313552458185	0.0945180533948851	0.00401439136814865	0.027546956119384
WBGene00206354	F27E5.9	522	1.29879748575571	2.42972691173854	0.976926043462477	4.85439576854707	4.66890523581592	4.73191440997655	1.57860133279154	1.03963960178263	4.48235776207876e-08	2.0176923109301e-06
WBGene00008810	cyp-13A12	1666	0.675374692592971	0.631728997052021	0.229864951402936	1.82692313870051	1.09856593783904	1.7404742657385	1.56656676263333	-0.172496718039033	9.04930202356797e-06	0.00022035481346532
WBGene00015216	valv-1	438	5.61080513846468	7.72653157932857	5.45929259581972	19.8873633098541	16.6982022551534	18.8188779982975	1.55324784004535	3.07294463093852	1.63303747498879e-23	8.69864628344029e-21
WBGene00009431	dct-17	7295	4.31200765270897	10.59360933518	6.4362186392822	17.6428577394506	23.0698846946199	21.9734876049486	1.55017441052254	3.45555606629067	6.04274474587811e-10	4.02346087663051e-08
WBGene00020134	T01B6.1	1088	0.675374692592971	0.534539920582479	0.344797427104404	1.82692313870051	1.09856593783904	1.68608444493417	1.54582221325199	0.116881732284968	2.89382670677392e-06	8.13069903723028e-05
WBGene00011009	cyp-14A4	1496	0.415615195441828	0.826107149991105	0.402263664955138	2.24450557040348	0.823924453379281	1.79486408654283	1.54119798833155	-0.0769700719318492	0.000910728124760031	0.00928448831493799
WBGene00007440	C08E8.4	937	2.13002787663937	5.44258828229434	2.98824436823817	13.7802202461981	7.47024837730548	9.40943899914877	1.53111582863811	2.52086262985865	2.43339309877186e-07	9.28611861931327e-06
WBGene00020881	T28A11.19	723	0.727326592023199	0.437350844112938	0.172398713552202	2.14010996247774	0.768996156487329	0.979016774477907	1.51672640600585	0.124567473885731	0.00789438068317377	0.0447546619306845
WBGene00017312	pitr-5	1869	0.259759497151143	0.437350844112938	0.402263664955138	1.30494509907179	0.988709344055137	0.87023713286925	1.51009769992993	-0.216693948761471	0.000198214881803287	0.00280617834880756
WBGene00008988	F20G2.5	1519	0.467567094872057	0.826107149991105	0.517196140656605	1.46153851096041	1.97741868811027	1.79486408654283	1.50357475485629	0.00424690004263225	2.90346680245656e-06	8.13989464969399e-05
WBGene00021519	Y41D4B.17	1281	0.623422793162742	1.26345799410404	1.14932475701468	3.39285725758666	3.02105632905736	2.1212030113688	1.48538528122087	0.965714387736892	2.53778509284953e-06	7.3069920331055e-05
WBGene00007506	C10C5.2	1494	3.11711396581371	4.22772482642506	3.33304179534257	12.8406597748664	7.14067859595377	9.8445575655834	1.47850911246164	2.33188316231377	6.41420545108101e-09	3.44534464229494e-07
WBGene00012101	zip-10	668	2.5456430720812	2.52691598820808	1.60905465982055	7.77747279046789	6.42661073635839	4.40557548515058	1.4678799653124	1.82876159245615	1.26977537012886e-09	7.8953491437087e-08
WBGene00010470	cdr-4	927	19.8975774817775	30.2258027820275	20.8027781019657	70.6758265657283	54.6536554074923	69.945309554366	1.45936033075622	4.90873126881417	2.02719024972572e-18	4.39247460211756e-16
WBGene00003092	lys-3	918	0.779278491453428	1.36064707057358	1.37918970841761	4.07142870910399	2.80134314148955	2.77388086102074	1.4540072671432	0.804889048409147	1.66642791803762e-07	6.6573795325603e-06
WBGene00000783	cpr-3	1341	15.8972812256499	22.7908384321075	19.4235883935481	61.6978042841144	44.7665619669409	48.6788896198737	1.41578785978519	4.63433756421075	7.7376205058312e-23	3.2972580182182e-20
WBGene00009030	clec-233	881	0.311711396581371	0.485945382347709	0.402263664955138	0.991758275294563	0.933781047163185	1.30535569930388	1.40677903681261	0.119658149307666	7.88958519610838e-05	0.00132362804654921
WBGene00009706	F44G3.2	1397	2.02612407777891	1.99237606762561	1.89638584907422	6.31593427950748	4.77876182959983	4.56874494756356	1.40257760675988	1.15647910551627	4.08587086772633e-12	4.14553755341376e-10
WBGene00165356	21ur-15630	20	0.311711396581371	0.194378152939083	0.172398713552202	0.678571451517332	0.659139562703425	0.489508387238953	1.3988875099894	-0.180248611590377	0.00467270118186718	0.0306967173221943
WBGene00008255	C51E3.10	996	1.87026837948823	3.01286137055579	3.50544050889477	8.66483545783671	6.59139562703425	6.79872760054102	1.39708856164857	2.05659851305809	1.30541695745998e-08	6.5702560567592e-07
WBGene00020580	T19D12.5	1106	0.259759497151143	0.388756305878167	0.344797427104404	0.626373647554461	1.31827912540685	0.707067670456266	1.39095791543429	0.0785249403364465	0.00224983050971396	0.0179873878900458
WBGene00012634	Y38H6C.23	898	2.28588357493006	3.15864498526011	3.0457106060889	8.61263765387383	6.86603711149401	6.68994795893236	1.38401541378868	1.75333280349779	1.99399493573666e-15	3.07123268174186e-13
WBGene00044349	Y71G12B.32	733	0.207807597720914	0.388756305878167	0	0.782967059443076	0.384498078243664	0.489508387238953	1.38215994836321	-0.44744938260653	0.00464048986324148	0.0305397042405058
WBGene00012163	VZK822L.2	394	0.311711396581371	1.06907984116496	0.804527329910275	2.035714354552	1.86756209432637	1.7404742657385	1.35439003113663	0.140806710576963	3.54765934904175e-05	0.000697742724894612
WBGene00045067	F07C6.6	428	0.623422793162742	0.485945382347709	0.344797427104404	1.14835168718318	1.15349423473099	1.41413534091253	1.32956902591974	-0.875570170018561	0.000158415824347595	0.0023466835439857
WBGene00235133	T26H5.14	382	0.883182290313885	1.21486345586927	0.804527329910275	2.92307702192082	1.75770550054247	2.66510121941208	1.32667845595098	0.219562736645948	0.000133969548818643	0.00203888894297325
WBGene00021500	Y40C7B.4	490	0.155855698290686	0.340161767643396	0.28733118925367	0.574175843591589	0.823924453379281	0.59828802884761	1.31958185859315	-0.591307546339982	0.00518635171826303	0.03303553580781
WBGene00004622	rrn-3.1	3508	3256.34505628672	7638.08951974128	2053.90080702308	11861.1679835032	8911.89645753165	11342.888349101	1.31051848667649	12.3606912195405	0.00713011122075737	0.0415646793644151
WBGene00002102	ins-19	365	3.01321016695325	4.61648113230323	3.0457106060889	10.17857177276	8.29417283068476	8.10408329984489	1.3104800133017	1.88404111073353	1.80283730822704e-06	5.51374931779295e-05
WBGene00000641	col-65	975	0.727326592023199	0.777512611756334	0.229864951402936	1.77472533473764	1.64784890675856	0.979016774477907	1.3053512740064	-0.0196982002499309	0.000152445373559591	0.00227405094000678
WBGene00019564	K09D9.1	896	3.74053675897645	4.95664289994663	2.98824436823817	12.4752751471263	8.73359920582038	7.83213419582325	1.30485170027115	3.34354737036205	2.25308173870088e-11	2.01422356276588e-09
WBGene00003734	nhx-6	3632	0.623422793162742	0.58313445881725	0.632128616358073	2.14010996247774	1.48306401608271	0.87023713286925	1.28474507894313	-0.509676413810616	0.00239164958213771	0.0187921624204355
WBGene00001781	gst-33	731	0.623422793162742	0.291567229408625	0.574662378507339	1.04395607925743	1.2633508285149	1.30535569930388	1.28136007112035	-0.108819825184665	0.000883206646155637	0.00908379082006143
WBGene00018206	ugt-61	1754	33.5089751324974	43.054760876007	36.0313311324102	98.6538494898275	77.6686118052202	95.9980337196392	1.27337584151414	5.56101080636297	2.92922687020959e-23	1.44027831956767e-20
WBGene00000681	col-107	1721	2.02612407777891	2.52691598820808	0.976926043462477	5.58516502402727	5.05340331405959	2.77388086102074	1.26643222377363	1.4447456132162	0.000613789819615611	0.00690122168334738
WBGene00019967	cyp-33C8	1581	4.77957474758102	6.51166812345929	5.05702893086459	16.0769236205645	11.5898706442019	11.7482012937349	1.26611954493424	2.85562029546072	9.63624529737077e-12	9.33255756678697e-10
WBGene00009488	oac-20	2258	6.96155452365062	8.98998957343261	8.10273953695349	19.7829677019284	15.5996363173144	22.4086061713832	1.2629936596727	3.49366775301369	6.00792345443715e-16	1.01059596633585e-13
WBGene00008726	F13A7.11	649	2.23393167549983	1.94378152939083	2.41358198973083	6.15934086761886	4.22947886068031	5.33020243882416	1.25856543262611	1.76178490838171	1.1251876826519e-09	7.12098976981282e-08
WBGene00007414	C07E3.3	4981	2.49369117265097	5.15102105288571	3.27557555749183	7.9340662023565	9.5025953623077	8.81115097030116	1.25414967042577	2.36661310479282	1.36767425560515e-11	1.27622975793111e-09
WBGene00017510	nhr-178	1332	0.311711396581371	0.534539920582479	0.517196140656605	1.35714290303466	0.988709344055137	0.924626953673578	1.25273873908779	-0.43655188949991	0.00810268819313454	0.0457732063018259
WBGene00044468	Y69A2AL.2	471	20.2612407777891	30.4687754732013	21.7797041454282	60.2884635771168	53.6649460634371	58.9585657518917	1.25143173158847	4.85090994045365	5.93430755717733e-22	2.16754822317014e-19
WBGene00000013	abf-2	413	2.07807597720914	2.332537835269	2.47104822758156	5.8983518478045	5.21818820473544	5.2214227972155	1.2486603485199	1.08949127159446	2.81470936475691e-13	3.36292004850956e-11
WBGene00019744	M02H5.8	435	25.6642383185329	39.7989268142773	27.2964629790986	83.5686841445576	62.7281150506092	74.0789359354949	1.24681025474516	5.2273918296504	3.04163367865927e-17	5.89155226484546e-15
WBGene00004677	rrn-3.56	851	6.90960262422039	17.6398173792218	4.53983279020798	23.3846161753665	20.1037566624544	25.5632157780342	1.24478948236403	3.46424841178975	0.00768309117363384	0.0437898517894494
WBGene00011517	cgt-1	1549	0.779278491453428	1.65221429998221	0.632128616358073	3.07967043380943	2.14220357878613	2.17559283217313	1.24422412054961	0.684250927447775	2.1862562168259e-05	0.000463500820495893
WBGene00003640	nhr-50	2480	2.38978737379051	2.76988867938194	2.29864951402936	6.99450573102481	4.39426375135616	6.25482939249774	1.23794631486017	1.67181820629752	9.25134702009251e-08	3.90327459752022e-06
WBGene00020760	T24C4.4	563	3.32492156353463	3.64459036760781	2.8733118925367	8.45604424198522	7.58010497108938	6.961897062954	1.21704688166344	2.426348771512	5.23571593617131e-15	7.60606733272886e-13
WBGene00010749	K10D11.5	1549	5.8186127361856	8.26107149991105	5.40182635796899	15.2417587571585	15.4348514266385	14.7396414379729	1.21366363836011	3.17759417056769	1.97011076783851e-14	2.70816086624167e-12
WBGene00077593	C49G7.12	932	3.11711396581371	4.61648113230323	3.85023793599917	11.5357146757946	7.08575029906181	8.21286294145355	1.20955974536199	2.64456429487659	6.13937273162528e-09	3.31163464139652e-07
WBGene00009428	F35E12.4	1193	1.40270128461617	1.02048530293019	1.26425723271615	2.71428580606933	3.29569781351712	2.39315211539044	1.18780186981541	0.93801129023706	1.08210967760527e-05	0.000257610616731951
WBGene00012322	W07A12.4	1425	0.623422793162742	0.58313445881725	0.172398713552202	1.30494509907179	0.933781047163185	0.979016774477907	1.18526910117549	-0.0772945134743465	0.0027284518048526	0.0209500601358505
WBGene00013559	Y75B8A.28	1257	4.41591145156942	6.36588450875498	5.86155626077486	13.7280224422353	11.2603008628502	12.8359977098214	1.18321356759423	2.75849782524457	7.90291061797753e-09	4.15764647490637e-07
WBGene00011957	T23F11.6	652	4.10420005498805	5.39399374405957	4.13756912525284	14.3543960897897	7.36039178352157	9.19187971593146	1.17819795453348	2.4042533446898	1.84795300364634e-05	0.000400410698281607
WBGene00000522	clc-1	1427	18.1312129011498	28.62218302028	17.929466209429	52.3543973747603	45.3158449358604	46.9928051749395	1.15825950356689	4.78977964425642	1.19576405403144e-15	1.91097523902475e-13
WBGene00020049	ttr-8	463	3.42882536239508	2.91567229408625	3.16064308179037	9.55219812520552	5.16325990784349	6.14604975088908	1.13562666669119	2.01457622181344	2.98797973658651e-07	1.11041665559657e-05
WBGene00021586	clec-75	9081	0.415615195441828	0.58313445881725	0.344797427104404	1.09615388322031	0.714067859595377	1.19657605769522	1.1345381117103	-0.201622839476375	0.00124573988796935	0.0115569947226416
WBGene00044644	B0205.13	442	1.14294178746503	2.86707775585148	2.24118327617862	6.94230792706194	2.6365582508137	4.13362638112894	1.13039111443465	1.51960826500002	0.000510990370211783	0.00600966043494704
WBGene00005003	spp-18	493	15.3777622313476	14.3839833174922	13.1023022299673	32.7280230847206	29.3317105403024	31.818045170532	1.12956406024498	4.20151961479406	2.40767126237444e-19	6.15593388363898e-17
WBGene00001770	gst-22	720	7.89668871339474	12.3916072498666	8.27513825050569	25.5769239418071	16.4235607706937	20.4505726224274	1.12504009168717	4.00109448601701	2.54824317691046e-10	1.85095118031951e-08
WBGene00015795	C15F1.2	2632	0.259759497151143	0.58313445881725	0.344797427104404	1.14835168718318	0.659139562703425	0.815847312064922	1.11667115969523	-0.137869936643423	0.0031074003518098	0.0231632688615373
WBGene00010125	dod-22	2247	0.883182290313885	1.74940337645175	1.43665594626835	3.39285725758666	2.69148654770565	2.71949104021641	1.10700994456973	1.35406238224447	2.23956127669663e-05	0.000473232253905614
WBGene00017660	F21C10.11	398	2.44173927322074	2.6726996029124	2.7009131789845	7.30769255480204	4.88861842338373	4.45996530595491	1.09270438574236	1.6345370666179	2.32573953780601e-07	8.92860488027388e-06
WBGene00014472	MTCE.33	951	10.0786684894643	11.3225274087016	10.573787764535	24.6373634704754	11.9743687224455	31.5460960665103	1.09142799696823	4.07164785482784	8.09406816974226e-05	0.00135437915552336
WBGene00015362	fbxa-105	1121	2.02612407777891	2.28394329703423	2.12625080047716	5.11538478836143	4.17455056378836	4.40557548515058	1.08674214809148	1.50192906919435	3.99489275186602e-08	1.82395389070911e-06
WBGene00013119	Y51H4A.25	4842	4.05224815555783	4.56788659406846	4.82716397946165	9.03022008557681	10.0518783312272	9.40943899914877	1.08343270780921	2.54890265335258	3.00019759854941e-13	3.5513450092459e-11
WBGene00015537	C06E4.8	840	0.519518994302285	1.02048530293019	0.804527329910275	1.72252753077477	1.59292060986661	1.68608444493417	1.08013120963052	0.0166151221144448	0.000251535364556664	0.00336714984344753
WBGene00011184	R09H10.7	283	0.675374692592971	1.79799791468652	1.14932475701468	2.60989019814359	2.7464148445976	2.33876229458611	1.07513184939682	0.536168694619514	0.00240866575586112	0.0188898344589397
WBGene00008199	C49C3.9	1597	13.3516381535687	18.8060862968563	15.4009517439967	30.4835175143171	32.1330536817919	36.9306883261388	1.06341469417141	4.34668757149427	2.43572807918747e-15	3.70694616242055e-13
WBGene00044585	C40H5.8	698	0.883182290313885	0.388756305878167	0.747061092059541	1.30494509907179	1.15349423473099	1.7404742657385	1.06337285868393	-0.0309071336262329	0.00189355937590139	0.0158424496475938
WBGene00005832	srw-85	3388	0.467567094872057	0.534539920582479	0.689594854208807	1.35714290303466	1.2633508285149	0.87023713286925	1.04830167384423	-0.640001230924011	0.00355142057332257	0.0253780662992486
WBGene00011979	T24B8.5	360	29.4567269769396	32.4125570025922	27.2964629790986	67.8571451517332	58.9929908619565	57.5988202317835	1.04706409843664	5.76530096667741	1.85299155824168e-28	2.15351309823288e-25
WBGene00020579	T19D12.4	6364	25.3525269219515	42.1800591877811	25.917273270681	56.16483706405	68.8251560056159	68.2592251094318	1.04649425994058	5.41940607422528	3.5195492980618e-09	1.9908813374523e-07
WBGene00006464	bath-47	2188	2.80540256923234	3.8389685205469	2.81584565468596	7.67307718254214	5.3829730954113	6.52677849651938	1.04377201337364	2.08816839343836	6.8476433301711e-07	2.35957607366327e-05
WBGene00235353	Y67D8C.23	457	2.23393167549983	1.5064306852779	1.89638584907422	3.65384627740102	4.1196222668964	3.80728745630297	1.03945434721335	1.96980628267063	2.37411413371509e-05	0.000495500592656336
WBGene00015859	C16D9.4	1254	3.48077726182531	3.35302313819919	2.81584565468596	7.41208816272778	6.59139562703425	5.81971082606311	1.03355050047339	2.28129870653784	1.08717600073046e-09	6.91465571807871e-08
WBGene00006272	str-245	1041	0.779278491453428	1.79799791468652	0.919459805611743	2.08791215851487	1.97741868811027	3.15460960665103	1.02712606634682	0.714812410189339	0.00150238069557406	0.0133656470509525
WBGene00008296	cdr-2	901	12.1567444666735	16.7165211527612	12.8149710407137	33.0412099084978	22.4107451319164	29.4248930551415	1.02403471634964	4.0499751869641	2.65314379464975e-09	1.55586193902763e-07
WBGene00012622	Y38H6C.9	3619	0.623422793162742	1.02048530293019	0.632128616358073	1.40934070699754	1.3732074222988	1.90364372815149	1.02216948085064	0.0540588537664358	0.00323074429334749	0.0238050922456221
WBGene00020497	T14A8.2	1381	0.623422793162742	0.923296226460646	0.804527329910275	1.87912094266338	1.31827912540685	1.57730480332552	1.01503628693309	0.179551156977884	0.00184480403270153	0.0155469950041428
WBGene00013516	Y73F4A.3	595	1.35074938518594	1.26345799410404	1.55158842196982	4.28021992495548	2.36191676635394	1.7404742657385	1.0138596903672	0.860994133287331	0.000635776571258986	0.00708610957887958
WBGene00044457	C18H7.11	1260	11.2216102769294	16.0847921557092	11.0335176673409	24.428572254624	26.2557259143531	26.7054020149251	1.00971305992279	4.0590630530404	4.94787510939807e-10	3.40073308594328e-08
