# Supplementary material for: Loss of muscleblind splicing factor shortens Caenorhabditis elegans lifespan by reducing the activity of p38 MAPK/PMK-1 and transcription factors ATF-7 and Nrf/SKN-1
Source: Genetics. 2021 Jul 22;219(2):iyab114. doi: 10.1093/genetics/iyab114 (PMC8633093; doi:10.1093/genetics/iyab114)
Supplement: iyab114_Supplementary_Data [file iyab114_supplementary_data.zip › iyab114-suppl_data/GENETICS-GENETICS-2021-304461-s13.xlsx]

## Sheet: DOWN in mbl-1(-) compared to N2
Category	Term	Counts	ListSize	PopHit	Pop Size	Pvalue	Bonferroni	FDR	OverlappedID	Refs
TF Targets	PMK-1 targets down in Day 15 vs. Day 6	34	233	374	29469	9.079718480972556E-25	2.69668e-22	2.696676388848849E-22	F42A10.7;F42G10.1;asm-3;T25C12.3;amt-1;ora-1;F55E10.6;grd-5;oac-32;cpt-5;col-160;F26C11.1;F46F2.3;F11E6.3;C33G8.3;ugt-6;grd-3;gfi-1;T02B5.1;vit-1;Y16B4A.2;col-124;F08G5.6;gst-10;nlp-26;R08E3.2;acp-6;pho-11;col-158;clec-97;asm-2;C45B2.1;col-159;dpf-6	http://www.ncbi.nlm.nih.gov/pubmed/21625567
TF Targets	UP by csr-1 mutant and without csr-1-bound 22G RNA Homology	20	233	210	29469	6.8234287117904776E-15	2.02656e-12	1.013279163700886E-12	C23G10.6;T22B7.7;Y48E1B.8;C32H11.4;ora-1;asns-2;F02D8.5;F56C3.9;thn-2;ugt-43;Y43C5A.7;ugt-6;C52D10.3;dhs-2;F01G10.9;F15E6.3;F08G5.6;nlp-26;odd-1;pho-11	http://www.ncbi.nlm.nih.gov/pubmed/27020753
TF Targets	daf-16 targets (Kumar)	32	233	816	29469	5.459359092609052E-13	1.62143e-10	5.404765501682961E-11	T22B7.7;F42G10.1;F08A8.2;ftn-1;C32H11.4;mtl-1;asns-2;sod-3;Y6G8.2;egl-13;col-160;ifc-1;clec-1;F11E6.3;tsp-10;Y32B12C.5;gfi-1;dhs-2;oac-3;ugt-41;E01G6.3;F15E6.3;srh-237;C49F5.9;C18H9.5;nspc-17;C05C8.7;R08E3.2;ZC190.4;pho-11;nid-1;unc-22	http://www.ncbi.nlm.nih.gov/pubmed/26539642
TF Targets	Low-complexity elt-2 targets	51	233	2475	29469	5.507806424692336E-10	1.63582e-07	4.0895462703340596E-8	lact-6;F42A10.7;thn-1;ftn-1;T23F4.3;T25C12.3;C32H11.4;C30G12.2;mtl-1;asns-2;H25K10.1;lipl-3;oac-32;T15B7.10;Y6G8.2;egl-13;R11F4.1;F57B1.6;ifc-1;ugt-43;fat-5;F58B6.1;fpn-1.2;F07C3.9;pmp-4;ugt-6;Y32B12C.5;gfi-1;C52D10.3;dhs-2;T02B5.1;ugt-53;pcp-2;klp-13;Y16B4A.2;E01G6.3;K11H12.3;mtl-2;blmp-1;lin-29;F08G5.6;clec-218;F13B12.3;C49F5.9;odd-1;R08E3.2;ZC190.4;pho-11;nid-1;T21G5.6;asm-2	http://www.ncbi.nlm.nih.gov/pubmed/27070429
TF Targets	daf-16 targets within daf-2(-) (Kumar)	23	233	833	29469	9.069756290416157E-7	0.000269372	5.3874352365071975E-5	T22B7.7;F42G10.1;F56D6.9;ftn-1;mtl-1;asns-2;sod-3;ZC101.1;Y6G8.2;ifc-1;fat-5;clec-1;F11E6.3;Y32B12C.5;dhs-2;ugt-41;E01G6.3;F15E6.3;C18H9.5;nspc-17;C05C8.7;pho-11;unc-22	http://www.ncbi.nlm.nih.gov/pubmed/26539642
TF Targets	PQM-1 L3 Targets	33	233	1690	29469	4.293204749117023E-6	0.00127508	2.1251363508129263E-4	F42A10.7;thn-1;ftn-1;C32H11.4;C30G12.2;mtl-1;F56C3.9;oac-32;T15B7.10;ifc-1;ugt-43;fat-5;F07C3.9;pmp-4;ugt-6;gfi-1;C52D10.3;dhs-2;ugt-53;pcp-2;C31C9.7;fbxb-96;Y16B4A.2;K11H12.3;mtl-2;F08G5.6;clec-218;F13B12.3;EGAP9.3;odd-1;pho-11;nid-1;asm-2	http://www.ncbi.nlm.nih.gov/pubmed/21177963
TF Targets	Age-regulated elt-2 targets	11	233	276	29469	7.567596101452533E-5	0.0224758	0.003210822917330575	F42A10.7;thn-1;T25C12.3;C32H11.4;C30G12.2;R11F4.1;fat-5;gfi-1;F08G5.6;pho-11;asm-2	http://www.ncbi.nlm.nih.gov/pubmed/27070429
TF Targets	elt-3 targets	48	233	3416	29469	1.0479226765922665E-4	0.0311233	0.0038904129368487893	F42A10.7;T22B7.7;F08A8.2;ftn-1;Y55B1BL.1;amt-1;C30G12.2;mec-17;asns-2;hmit-1.2;F56C3.9;swt-3;lips-10;ttr-39;cpt-5;C08H9.1;col-160;cyp-34A2;R11F4.1;catp-3;fat-5;F46F2.3;cyp-14A2;F58B6.1;Y43C5A.7;ugt-6;T04C12.7;osm-11;gon-1;ptr-13;F01G10.9;oac-46;klp-13;C31C9.7;T10H9.1;fbxb-96;B0303.11;blmp-1;C55C3.1;F15E6.3;fbxb-95;nlp-26;acp-6;M03B6.1;ver-4;pho-11;C45B2.1;col-159	http://www.ncbi.nlm.nih.gov/pubmed/24097988
TF Targets	4 skn-1 targets	4	233	14	29469	1.665358781762044E-4	0.0494612	0.005495683979814745	C32H11.4;C32H11.3;pcp-2;gst-10	http://www.ncbi.nlm.nih.gov/pubmed/21765926
TF Targets	npr-1 associated by eQTL	9	233	235	29469	5.964675099007095E-4	0.177151	0.01751650097326206	T22B7.7;thn-1;sod-3;thn-2;F08G12.8;cyp-14A2;K11H12.3;nspc-17;M03B6.1	http://www.ncbi.nlm.nih.gov/pubmed/24586193
TF Targets	enriched by Pges-1::ain-2::gfp, Asynchronous worms	13	233	497	29469	6.487592953060021E-4	0.192682	0.01751650097326206	F42A10.7;Y48E1B.8;mtl-1;asns-2;swt-3;egl-13;F11E6.3;gfi-1;pcp-2;mtl-2;mbl-1;EGAP9.3;ZC190.4	http://www.ncbi.nlm.nih.gov/pubmed/22503424
TF Targets	BLMP-1 L1 targets	45	233	3411	29469	7.289559902309624E-4	0.2165	0.01804166075821632	C23G10.6;Y55B1BL.1;amt-1;ZC196.2;ora-1;asns-2;swt-3;lips-10;col-160;cut-6;F26C11.1;fat-5;cyp-14A2;F58B6.1;col-150;F11E6.3;pmp-4;osm-11;dhs-2;ptr-13;F01G10.9;oac-46;C31C9.7;ptr-6;fbxb-96;B0303.11;C55C3.1;col-124;ins-4;lin-29;F15E6.3;col-93;EGAP9.3;R07E3.6;C05C8.7;acp-6;clec-52;ZC190.4;col-158;cutl-14;mod-5;C45B2.1;col-159;dpf-6;cnc-8	http://www.ncbi.nlm.nih.gov/pubmed/21177963
TF Targets	Lost RNA Polymerase II binding by sig-7 RNAi	12	233	448	29469	9.453127917756768E-4	0.280758	0.02159676147364431	F08A8.2;unc-75;egl-13;R11F4.1;fbxb-72;F01G10.9;oac-46;blmp-1;C18H9.5;ZC190.4;nid-1;fbxb-74	https://www.ncbi.nlm.nih.gov/pubmed/27541139
TF Targets	elt-2 targets	7	233	151	29469	0.001315701887651388	0.390763	0.02791167575946159	ftn-1;asns-2;dhs-2;ugt-53;blmp-1;srh-237;C49F5.9	http://www.ncbi.nlm.nih.gov/pubmed/26700680
TF Targets	TAP:ALG-1 pull down	45	233	3650	29469	0.0027852029942410637	0.827205	0.05514701928597306	Y55B1BL.1;T25C12.3;W01A8.6;F59B2.13;ZC196.2;mtl-1;ora-1;asns-2;sod-3;F56C3.9;swt-3;lips-10;Y34F4.3;pqn-36;R11F4.1;catp-3;F57B1.6;ifc-1;fat-5;F46F2.3;clec-1;C15F1.1;F11E6.3;grd-3;fbxc-22;gon-1;gfi-1;dhs-2;ptr-13;F01G10.9;ugt-41;F02E11.2;blmp-1;C55C3.1;F15E6.3;Y116F11A.1;tbx-11;C05C8.7;C45E5.4;acp-6;clec-52;ZC190.4;pho-11;pqn-31;dpf-6	http://www.ncbi.nlm.nih.gov/pubmed/22454234

## Sheet: UP in mbl-1(-) compared to N2
Category	Term	Counts	ListSize	PopHit	Pop Size	Pvalue	Bonferroni	FDR	OverlappedID	Refs	(-LOG10) Bonferroni
TF Targets	PQM-1 L3 Targets	39	131	1690	29469	3.3698620167225385E-17	1.00085e-14	1.000849018966594E-14	cpt-4;bath-46;C37C3.10;fbxa-158;tsp-2;T26H5.9;oac-14;F53A9.8;F53A9.2;tsp-1;acd-1;fbxa-88;cyp-13A12;dct-17;F20G2.5;Y41D4B.17;cpr-3;C51E3.10;Y71G12B.32;Y40C7B.4;K09D9.1;gst-33;oac-20;F13A7.11;nhr-178;cgt-1;nhr-50;T24C4.4;K10D11.5;Y75B8A.28;T23F11.6;clc-1;spp-18;gst-22;fbxa-105;C49C3.9;T19D12.4;C16D9.4;cdr-2	http://www.ncbi.nlm.nih.gov/pubmed/21177963	13.9996
TF Targets	Low-complexity elt-2 targets	42	131	2475	29469	5.0652829733795454E-14	1.50439e-11	7.521945215468625E-12	cpt-4;bath-46;F33H12.7;tsp-2;T26H5.9;oac-14;F53A9.8;F53A9.2;tsp-1;F53B2.8;ins-7;acd-1;rrn-2.1;ZK1290.10;F23F12.3;fbxa-88;dct-17;C08E8.4;pitr-5;Y41D4B.17;zip-10;cpr-3;C51E3.10;Y40C7B.4;rrn-3.1;K09D9.1;nhx-6;oac-20;cgt-1;K10D11.5;Y75B8A.28;T23F11.6;clc-1;clec-75;spp-18;gst-22;dod-22;fbxa-105;C49C3.9;T19D12.4;bath-47;C16D9.4	http://www.ncbi.nlm.nih.gov/pubmed/27070429	10.8226
TF Targets	daf-16 targets (Kumar)	19	131	816	29469	2.412558589851087E-8	7.1653e-06	2.388433003952576E-6	ZC155.8;cpt-4;oac-14;F53A9.8;F53B2.8;Y41C4A.11;cyp-13A5;fbxa-88;C08E8.4;zip-10;cdr-4;gst-33;cyp-33C8;nhr-178;nhr-50;F35E12.4;Y75B8A.28;clc-1;T19D12.4	http://www.ncbi.nlm.nih.gov/pubmed/26539642	5.14477
TF Targets	daf-16 targets within daf-2(-) (Kumar)	19	131	833	29469	3.2962462027048134E-8	9.78985e-06	2.447462805508324E-6	ZC155.8;oac-14;F53B2.8;rrn-2.1;Y41C4A.11;cyp-13A5;fbxa-88;C08E8.4;cdr-4;Y40C7B.4;rrn-3.1;gst-33;cyp-33C8;nhr-178;nhr-50;F35E12.4;clc-1;fbxa-105;cdr-2	http://www.ncbi.nlm.nih.gov/pubmed/26539642	5.00922
TF Targets	elt-2 targets	9	131	151	29469	4.006741976139148E-7	0.000119	2.380004733826654E-5	cpt-4;F33H12.7;F53A9.8;fbxa-88;F27E5.9;cpr-3;Y40C7B.4;Y75B8A.28;gst-22	http://www.ncbi.nlm.nih.gov/pubmed/26700680	3.92445
TF Targets	PHA-4 L1 Targets	35	131	3326	29469	2.367065360460774E-6	0.000703018	1.1716973534280831E-4	bath-46;fbxa-158;tsp-2;oac-14;F53A9.8;tsp-1;F53B2.8;Y41C4A.11;cyp-13A5;fbxa-88;cyp-13A12;valv-1;cyp-14A4;C08E8.4;Y41D4B.17;cdr-4;cpr-3;C51E3.10;Y38H6C.23;Y71G12B.32;Y40C7B.4;K09D9.1;gst-33;cyp-33C8;F13A7.11;C07E3.3;nhr-178;cgt-1;nhr-50;clc-1;spp-18;fbxa-105;Y51H4A.25;cdr-2;Y73F4A.3	http://www.ncbi.nlm.nih.gov/pubmed/21177963	3.15303
TF Targets	enriched by Pges-1::ain-2::gfp, L4-Synchronized worms	11	131	440	29469	2.8752798001390044E-5	0.00853958	0.0012199401437732633	oac-14;tsp-1;pitr-5;zip-10;lys-3;VZK822L.2;K09D9.1;cyp-33C8;T24C4.4;K10D11.5;T24B8.5	http://www.ncbi.nlm.nih.gov/pubmed/22503424	2.06856
TF Targets	UP by csr-1 mutant and without csr-1-bound 22G RNA Homology	8	131	210	29469	4.4651750037154634E-5	0.0132616	0.0016576962201293659	F33H12.7;Y37H2A.14;C08E8.4;F44G3.2;abf-2;dod-22;T24B8.5;C18H7.11	http://www.ncbi.nlm.nih.gov/pubmed/27020753	1.87741
TF Targets	enriched by Pges-1::ain-2::gfp, Asynchronous worms	11	131	497	29469	7.952367175499312E-5	0.0236185	0.002624281167914773	tsp-1;valv-1;zip-10;VZK822L.2;K09D9.1;cyp-33C8;T24C4.4;spp-18;Y51H4A.25;T24B8.5;T19D12.4	http://www.ncbi.nlm.nih.gov/pubmed/22503424	1.62675
TF Targets	Age-regulated elt-2 targets	8	131	276	29469	2.4341291945576026E-4	0.0722936	0.00722936370783608	cpt-4;tsp-1;ins-7;dct-17;spp-18;gst-22;C49C3.9;T19D12.4	http://www.ncbi.nlm.nih.gov/pubmed/27070429	1.1409
TF Targets	cebp-1 targets	6	131	212	29469	0.0026283753169068537	0.780627	0.07096613355648505	F53B2.8;C25F9.11;K09D9.1;cyp-33C8;C49G7.12;T19D12.4	https://www.ncbi.nlm.nih.gov/pubmed/27927209	0.107556

## Sheet: GO of 34 PMK-1-regulated genes
Gene Ontology Enrichment Analysis (WormBase, www.wormbase.org) of 34 PMK-1 targets downregulated in mbl-1(tm1563) mutants
Term	Expected	Observed	Enrichment Fold Change	P value	Q value
structural constituent of cuticle GO:0042302	0.15	4	26	4.8e-07	5.7e-05
extracellular space GO:0005615	0.23	3	13	8.1e-05	0.0048
hydrolase activity acting on acid phosphorus-nitrogen bonds GO:0016825	0.1	2	20	0.00015	0.0061
lytic vacuole GO:0000323	0.12	2	17	0.00024	0.0071
lipid catabolic process GO:0016042	0.12	2	16	0.00027	0.0071
peptidase activity GO:0008233	0.42	3	7.1	0.00085	0.017
dephosphorylation GO:0016311	0.24	2	8.3	0.0018	0.031
defense response GO:0006952	0.34	2	5.9	0.0049	0.073
response to biotic stimulus GO:0009607	0.34	2	5.8	0.0049	0.073
interspecies interaction between organisms GO:0044419	0.35	2	5.8	0.0051	0.073
phosphorus metabolic process GO:0006793	1.2	4	3.4	0.0062	0.073
neuropeptide signaling pathway GO:0007218	0.12	1	8.2	0.0067	0.073
11 PMK-1-regulated genes did not have annotated data
