# Supplementary material for: Loss of muscleblind splicing factor shortens Caenorhabditis elegans lifespan by reducing the activity of p38 MAPK/PMK-1 and transcription factors ATF-7 and Nrf/SKN-1
Source: Genetics. 2021 Jul 22;219(2):iyab114. doi: 10.1093/genetics/iyab114 (PMC8633093; doi:10.1093/genetics/iyab114)
Supplement: iyab114_Supplementary_Data [file iyab114_supplementary_data.zip › iyab114-suppl_data/GENETICS-GENETICS-2021-304461-s14.xlsx]

## Sheet: p-PMK-1 N2 vs mbl-1(tm1562)
	exp d2 a		background-reduced p-PMK-1 intensity	background-reduced tubulin intensity	p-PMK-1/tubulin	relative p-PMK-1 level
	day 2 adults	N2 EV	95.2963	31.332	3.0415	1
		mbl-1(tm1562) EV	57.3817	27.5893	2.07985	0.683823
	exp d2 b		background-reduced p-PMK-1 intensity	background-reduced tubulin intensity	p-PMK-1/tubulin	relative p-PMK-1 level
	day 2 adults	N2 EV	32.9797	37.7673	0.873233	1
		mbl-1(tm1562) EV	18.6047	30.9387	0.60134	0.688637
	exp d2 c		background-reduced p-PMK-1 intensity	background-reduced tubulin intensity	p-PMK-1/tubulin	relative p-PMK-1 level
	day 2 adults	N2 EV	47.364	20.806	2.27646	1
		mbl-1(tm1562) EV	33.782	20.107	1.68011	0.738037
	exp d2 d		background-reduced p-PMK-1 intensity	background-reduced tubulin intensity	p-PMK-1/tubulin	relative p-PMK-1 level
	day 2 adults	N2 EV	105.043	38.282	2.74393	1
		mbl-1(tm1562) EV	55.335	34.648	1.59706	0.582035
	exp d2 e		background-reduced p-PMK-1 intensity	background-reduced tubulin intensity	p-PMK-1/tubulin	relative p-PMK-1 level
	day 2 adults	N2 EV	56.161	37.107	1.51349	1
		mbl-1(tm1562) EV	35.077	49.562	0.70774	0.467622
	exp d2 f		background-reduced p-PMK-1 intensity	background-reduced tubulin intensity	p-PMK-1/tubulin	relative p-PMK-1 level
	day 2 adults	N2 EV	40.701	39.618	1.02734	1
		mbl-1(tm1562) EV	17.264	41.185	0.419182	0.408028
	exp d2 g		background-reduced p-PMK-1 intensity	background-reduced tubulin intensity	p-PMK-1/tubulin	relative p-PMK-1 level
	day 2 adults	N2 EV	26.275	33.899	0.775097	1
		mbl-1(tm1562) EV	20.757	24.248	0.856029	1.10442

## Sheet: p-PMK-1 upon mbl-1 RNAi
	exp mbl-1 RNAi a		background-reduced p-PMK-1 intensity	background-reduced tubulin intensity	p-PMK-1/tubulin	relative p-PMK-1 level
	day 1 adults	N2 EV	84.2953	64.2233	1.31253	1
		N2 mbl-1 RNAi	42.639	65.8373	0.647642	0.493428
	exp mbl-1 RNAi b		background-reduced p-PMK-1 intensity	background-reduced tubulin intensity	p-PMK-1/tubulin	relative p-PMK-1 level
	day 1 adults	N2 EV	63.7243	50.7527	1.25559	1
		N2 mbl-1 RNAi	57.187	49.978	1.14424	0.911322
	exp mbl-1 RNAi c		background-reduced p-PMK-1 intensity	background-reduced tubulin intensity	p-PMK-1/tubulin	relative p-PMK-1 level
	day 1 adults	N2 EV	50.305	64.3157	0.782158	1
		N2 mbl-1 RNAi	47.5917	75.1877	0.632972	0.809263

## Sheet: p-PMK-1 upon cox-5B RNAi
	exp L3 a		background-reduced p-PMK-1 intensity	background-reduced tubulin intensity	p-PMK-1/tubulin	relative p-PMK-1 level		exp L4 a		background-reduced p-PMK-1 intensity	background-reduced tubulin intensity	p-PMK-1/tubulin	relative p-PMK-1 level		exp d2 c		background-reduced p-PMK-1 intensity	background-reduced tubulin intensity	p-PMK-1/tubulin	relative p-PMK-1 level
	L3 larvae	N2 EV	104.979	31.405	3.34275	1		L4 larvae	N2 EV	28.963	29.968	0.966464	1		day 2 adults	N2 EV	47.364	20.806	2.27646	1
		N2 cox-5B	54.103	32.913	1.64382	0.491757			N2 cox-5B	54.807	34.395	1.59346	1.64875			N2 cox-5B	99.409	23.055	4.31182	1.89409
		mbl-1(tm1562) EV	48.28	29.272	1.64936	0.493414			mbl-1(tm1562) EV	30.202	28.362	1.06488	1.10183			mbl-1(tm1562) EV	33.782	20.107	1.68011	0.738037
		mbl-1(tm1562) cox-5B	58.653	33.08	1.77307	0.530421			mbl-1(tm1562) cox-5B	66.729	35.701	1.86911	1.93396			mbl-1(tm1562) cox-5B	63.285	21.983	2.87882	1.2646
																pmk-1(km25) EV	9.082	19.541	0.464766	0.204162
	exp L3 b		background-reduced p-PMK-1 intensity	background-reduced tubulin intensity	p-PMK-1/tubulin	relative p-PMK-1 level		exp L4 b		background-reduced p-PMK-1 intensity	background-reduced tubulin intensity	p-PMK-1/tubulin	relative p-PMK-1 level			pmk-1(km25) cox-5B	9.64	23.781	0.405366	0.178069
	L3 larvae	N2 EV	58.799	52.078	1.12906	1		L4 larvae	N2 EV	38.663	20.318	1.90289	1			mbl-1(tm1562);pmk-1(km25) EV	8.571	20.639	0.415282	0.182424
		N2 cox-5B	65.792	44.489	1.47884	1.3098			N2 cox-5B	68.256	24.382	2.79944	1.47115			mbl-1(tm1562);pmk-1(km25) cox-5B	3.706	19.803	0.187143	0.0822081
		mbl-1(tm1562) EV	54.705	39.491	1.38525	1.22691			mbl-1(tm1562) EV	53.659	15.871	3.38095	1.77674
		mbl-1(tm1562) cox-5B	61.098	37.586	1.62555	1.43974			mbl-1(tm1562) cox-5B	69.22	20.061	3.45048	1.81328		exp d2 d		background-reduced p-PMK-1 intensity	background-reduced tubulin intensity	p-PMK-1/tubulin	relative p-PMK-1 level
															day 2 adults	N2 EV	105.043	38.282	2.74393	1
	exp L3 c		background-reduced p-PMK-1 intensity	background-reduced tubulin intensity	p-PMK-1/tubulin	relative p-PMK-1 level		exp L4 c		background-reduced p-PMK-1 intensity	background-reduced tubulin intensity	p-PMK-1/tubulin	relative p-PMK-1 level			N2 cox-5B	61.818	43.307	1.42744	0.520217
	L3 larvae	N2 EV	38.108	57.173	0.666538	1		L4 larvae	N2 EV	44.769	14.228	3.14654	1			mbl-1(tm1562) EV	55.335	34.648	1.59706	0.582035
		N2 cox-5B	38.114	54.405	0.700561	1.05104			N2 cox-5B	66.705	20.644	3.23121	1.02691			mbl-1(tm1562) cox-5B	49.598	47.216	1.05045	0.382827
		mbl-1(tm1562) EV	37.274	56.241	0.662755	0.994324			mbl-1(tm1562) EV	41.832	21.484	1.94712	0.618814			pmk-1(km25) EV	15.222	49.341	0.308506	0.112432
		mbl-1(tm1562) cox-5B	53.81	51.601	1.04281	1.56451			mbl-1(tm1562) cox-5B	91.524	38.025	2.40694	0.764949			pmk-1(km25) cox-5B	13.051	43.126	0.302625	0.110289
																mbl-1(tm1562);pmk-1(km25) EV	14.923	42.756	0.349027	0.1272
																mbl-1(tm1562);pmk-1(km25) cox-5B	14.626	52.527	0.278447	0.101478
															exp d2 e		background-reduced p-PMK-1 intensity	background-reduced tubulin intensity	p-PMK-1/tubulin	relative p-PMK-1 level
															day 2 adults	N2 EV	56.161	37.107	1.51349	1
																N2 cox-5B	68.322	51.85	1.31769	0.870628
																mbl-1(tm1562) EV	35.077	49.562	0.70774	0.467622
																mbl-1(tm1562) cox-5B	54.951	40.434	1.35903	0.897945
															exp d2 f		background-reduced p-PMK-1 intensity	background-reduced tubulin intensity	p-PMK-1/tubulin	relative p-PMK-1 level
															day 2 adults	N2 EV	40.701	39.618	1.02734	1
																N2 cox-5B	32.947	45.355	0.726425	0.707096
																mbl-1(tm1562) EV	17.264	41.185	0.419182	0.408028
																mbl-1(tm1562) cox-5B	59.471	41.641	1.42818	1.39018
															exp d2 g		background-reduced p-PMK-1 intensity	background-reduced tubulin intensity	p-PMK-1/tubulin	relative p-PMK-1 level
															day 2 adults	N2 EV	26.275	33.899	0.775097	1
																N2 cox-5B	57.646	29.865	1.93022	2.4903
																mbl-1(tm1562) EV	20.757	24.248	0.856029	1.10442
																mbl-1(tm1562) cox-5B	44.024	28.578	1.54049	1.98748

## Sheet: p-PMK-1 upon PA14
	exp PA14 a		background-reduced p-PMK-1 intensity	background-reduced tubulin intensity	p-PMK-1/tubulin	relative p-PMK-1 level
	d1 adults	N2 EV	89.794	61.127	1.46897	1
		N2 PA14	157.45	73.074	2.15467	1.46678
		mbl-1(tm1562) EV	64.017	70.312	0.91047	0.6198
		mbl-1(tm1562) PA14	98.352	76.818	1.28032	0.871577
		pmk-1(km25) EV	24.438	70.534	0.346471	0.235859
		pmk-1(km25) PA14	19.502	98.817	0.197355	0.134349
	exp PA14 b		background-reduced p-PMK-1 intensity	background-reduced tubulin intensity	p-PMK-1/tubulin	relative p-PMK-1 level
	d1 adults	N2 EV	72.583	43.314	1.67574	1
		N2 PA14	110.583	46.468	2.37977	1.42013
		mbl-1(tm1562) EV	55.325	44.067	1.25547	0.749206
		mbl-1(tm1562) PA14	91.906	45.686	2.01169	1.20048
	exp PA14 c		background-reduced p-PMK-1 intensity	background-reduced tubulin intensity	p-PMK-1/tubulin	relative p-PMK-1 level
	d1 adults	N2 EV	41.201	39.829	1.03445	1
		N2 PA14	92.364	48.991	1.88533	1.82254
		mbl-1(tm1562) EV	34.771	45.164	0.769883	0.744246
		mbl-1(tm1562) PA14	102.647	62.313	1.64728	1.59243
