# Supplementary material for: Loss of muscleblind splicing factor shortens Caenorhabditis elegans lifespan by reducing the activity of p38 MAPK/PMK-1 and transcription factors ATF-7 and Nrf/SKN-1
Source: Genetics. 2021 Jul 22;219(2):iyab114. doi: 10.1093/genetics/iyab114 (PMC8633093; doi:10.1093/genetics/iyab114)
Supplement: iyab114_Supplementary_Data [file iyab114_supplementary_data.zip › iyab114-suppl_data/GENETICS-GENETICS-2021-304461-s15.xlsx]

## Sheet: N2 vs mbl-1(tm1563) Simes-test
chr	Name	NExons	P.Value	FDR
I	pqn-52	7	1.60192201408612e-44	1.44749673192821e-40
I	frm-1	12	2.26534904705196e-08	0.000102348469945808
I	T28F4.5	2	4.13647244231895e-08	0.000124590549962647
II	aagr-2	10	6.93398609693558e-07	0.00156638745929775
IV	ufd-1	4	1.28512400310038e-06	0.002322476098403
X	F28B4.3	20	1.78322445270805e-06	0.00268553602577832
I	nmy-2	14	2.58571625643469e-06	0.00333779029902056
II	Y39G8B.1	5	3.89439347358318e-06	0.00377347866854878
V	let-418	7	3.9763438206079e-06	0.00377347866854878
I	let-363	30	4.17604987665868e-06	0.00377347866854878
X	vit-5	6	7.37655052896407e-06	0.00599935027117756
IV	C49C3.4	20	8.6856311216662e-06	0.00599935027117756
X	vit-3	5	8.98568742446122e-06	0.00599935027117756
III	gcn-1	26	9.29514207575097e-06	0.00599935027117756
I	sin-3	19	1.05933128977017e-05	0.00638141168957551
X	vit-4	5	1.8711283951864e-05	0.0105671976118152
V	nid-1	13	3.19173121178194e-05	0.0166341399222073
III	R148.3	6	3.39747089692412e-05	0.0166341399222073
II	npp-21	17	3.49766111688732e-05	0.0166341399222073
II	K02C4.3	9	4.455538986247e-05	0.0187696342282439
IV	spl-1	9	4.606554350876e-05	0.0187696342282439
III	nuo-4	2	4.89450091965269e-05	0.0187696342282439
IV	rpn-1	6	5.26398259841035e-05	0.0187696342282439
IV	nap-1	4	5.26759226286109e-05	0.0187696342282439
I	npp-11	5	5.45255475013373e-05	0.0187696342282439
III	ced-7	10	5.60129490675753e-05	0.0187696342282439
V	lig-1	3	5.60845644270236e-05	0.0187696342282439
I	copa-1	5	6.02063562643558e-05	0.0194294512573114
III	ZK370.4	14	6.45106751768091e-05	0.0201006365826775
III	sel-2	28	7.02673707324603e-05	0.0204837162653823
X	nep-22	9	7.02739269839365e-05	0.0204837162653823
IV	eps-8	11	7.71089605256195e-05	0.0211105896826299
III	ucr-1	8	7.84227802457445e-05	0.0211105896826299
I	rme-8	20	8.15952919278837e-05	0.0211105896826299
IV	npp-8	9	8.21026334396434e-05	0.0211105896826299
X	mbl-1	6	8.41059349905572e-05	0.0211105896826299
II	pqn-85	26	0.000105223968726795	0.0256045101995535
I	spg-7	8	0.000109399185040635	0.0256045101995535
III	ogt-1	11	0.00011051083419462	0.0256045101995535
IV	arf-3	4	0.000157928470113317	0.0356760413985983
X	vit-1	5	0.000164250444048185	0.0361991954248635
X	uggt-1	10	0.000169911949480013	0.0365553422738429
X	K10C2.1	19	0.000185635650577226	0.0390093892701353
II	tsr-1	13	0.000194439849523558	0.0392414151981637
I	ppfr-1	18	0.000198314696592216	0.0392414151981637
II	puf-8	6	0.00020687119683034	0.0392414151981637
I	ubr-1	16	0.000208877877358498	0.0392414151981637
IV	epi-1	13	0.000214789688899571	0.0392414151981637
X	vit-2	5	0.000214853488993374	0.0392414151981637
I	pbrm-1	12	0.000220259117267956	0.0392414151981637
V	pyc-1	7	0.000221482091091894	0.0392414151981637
IV	sec-31	15	0.000226689504949104	0.0393916608984635
V	F57F4.4	4	0.000241073018613926	0.0411006753999139
IV	daf-15	16	0.000252634145654249	0.0416354436036945
III	lars-1	6	0.000253425121536432	0.0416354436036945
V	lsy-12	11	0.000259051358497711	0.041766573454401
III	cdh-4	18	0.000263467760834535	0.041766573454401
I	T08G11.1	20	0.00027797330658993	0.0433063241094242
X	unc-18	7	0.000307749833096339	0.0471326693535342
