# Supplementary material for: Loss of muscleblind splicing factor shortens Caenorhabditis elegans lifespan by reducing the activity of p38 MAPK/PMK-1 and transcription factors ATF-7 and Nrf/SKN-1
Source: Genetics. 2021 Jul 22;219(2):iyab114. doi: 10.1093/genetics/iyab114 (PMC8633093; doi:10.1093/genetics/iyab114)
Supplement: iyab114_Supplementary_Data [file iyab114_supplementary_data.zip › iyab114-suppl_data/GENETICS-GENETICS-2021-304461-s16.xlsx]

## Sheet: Fig 3E-3F
qRT-PCR
L4 larvae	gene	tech rep1	tech rep2	tech rep3		L4 larvae	gene	tech rep1	tech rep2	tech rep3						day 2 adults	gene	tech rep1	tech rep2	tech rep3		day 2 adults	gene	tech rep1	tech rep2	tech rep3
	tir-1	25.87	25.79	25.66			vhp-1	24.0725	24.1484	23.9087							tir-1	25.27	25.46	25.18			vhp-1	23.4891	23.5978	23.545
	nsy-1	24.84	24.69	24.58			mek-1	23.6441	23.4881	25.2645							nsy-1	24.69	24.73	24.71			mek-1	21.2016	21.2777	21.1491
N2 EV rep1	sek-1	25.61	25.28	25.21		N2 EV rep1	cdc-42	22.2614	22.2965	22.3908						N2 EV rep1	sek-1	26.1	26.45	26.04		N2 EV rep1	cdc-42	21.1525	21.1227	21.032
	pmk-1	26.76	26.53	26.43			pmp-3	24.8898	24.8173	25.2761							pmk-1	26.81	26.65	27.11			pmp-3	22.8933	22.9126	22.9476
	cdc-42	21.9	21.96	21.8													cdc-42	22.43	21.86	21.87
	pmp-3	24.03	24.02	23.98													pmp-3	23.44	23.83	23.45
	gene	tech rep1	tech rep2	tech rep3			gene	tech rep1	tech rep2	tech rep3							gene	tech rep1	tech rep2	tech rep3			gene	tech rep1	tech rep2	tech rep3
	tir-1	25.72	25.77	25.51			vhp-1	24.0565	24.0304	24.1415							tir-1	25.48	25.14	25.3			vhp-1	22.7571	22.6548	22.571
	nsy-1	24.75	24.78	24.8			mek-1	23.4062	23.2217	23.6356							nsy-1	24.76	25.07	24.63			mek-1	20.6755	20.6348	20.6536
N2 EV rep2	sek-1	25.26	25.16	25.3		N2 EV rep2	cdc-42	22.3761	22.1209	22.0912						N2 EV rep2	sek-1	26	26.11	26.07		N2 EV rep2	cdc-42	20.7176	20.7172	20.54
	pmk-1	26.5	26.46	26.69			pmp-3	24.7378	24.5222	24.56							pmk-1	26.77	26.66	27.17			pmp-3	22.2859	22.3796	22.1532
	cdc-42	21.91	22.06	21.98													cdc-42	21.86	22.16	21.79
	pmp-3	24.02	24.07	23.95													pmp-3	23.84	23.71	23.8
	gene	tech rep1	tech rep2	tech rep3			gene	tech rep1	tech rep2	tech rep3							gene	tech rep1	tech rep2	tech rep3			gene	tech rep1	tech rep2	tech rep3
	tir-1	25.57	25.6	25.73			vhp-1	24.0138	24.0692	24.0144							tir-1	25.23	25.32	24.79			vhp-1	23.1018	23.068	23.1033
	nsy-1	24.96	24.88	24.74			mek-1	23.4001	23.4441	23.4144							nsy-1	24.74	24.7	24.62			mek-1	20.7562	20.7312	20.6719
N2 EV rep3	sek-1	25.51	24.98	25.48		N2 EV rep3	cdc-42	22.0683	22.1869	22.0449						N2 EV rep3	sek-1	26.1	26.16	26.49		N2 EV rep3	cdc-42	21.1464	20.8118	20.9037
	pmk-1	26.6	26.49	26.66			pmp-3	24.512	24.4898	24.3764							pmk-1	26.85	27.01	27.17			pmp-3	22.6242	22.5635	22.4909
	cdc-42	21.83	21.91	22.01													cdc-42	21.74	22.27	22.29
	pmp-3	24.12	23.87	24.07													pmp-3	23.33	23.33	23.31
	gene	tech rep1	tech rep2	tech rep3			gene	tech rep1	tech rep2	tech rep3							gene	tech rep1	tech rep2	tech rep3			gene	tech rep1	tech rep2	tech rep3
	tir-1	24.57	24.45	24.5			vhp-1	23.5396	23.4897	23.4065							tir-1	25.8	25.29	25.2			vhp-1	22.4673	22.5379	22.4684
	nsy-1	23.92	24.31	24.06			mek-1	23.376	23.3565	23.275							nsy-1	24.86	24.85	25.25			mek-1	21.0566	21.0562	20.9956
mbl-1(tm1563) EV rep1	sek-1	24.87	24.95	24.84		mbl-1(tm1563) EV rep1	cdc-42	21.9408	22.0774	22.0484						mbl-1(tm1563) EV rep1	sek-1	26.53	26.64	25.99		mbl-1(tm1563) EV rep1	cdc-42	21.0277	21.0581	20.9606
	pmk-1	26.59	26.42	26.82			pmp-3	24.3551	24.4247	24.415							pmk-1	26.65	26.58	26.99			pmp-3	22.5312	22.6268	22.564
	cdc-42	21.49	21.46	21.61													cdc-42	21.75	22.03	22.14
	pmp-3	23.46	23.46	23.47													pmp-3	23	23.66	23.12
	gene	tech rep1	tech rep2	tech rep3			gene	tech rep1	tech rep2	tech rep3							gene	tech rep1	tech rep2	tech rep3			gene	tech rep1	tech rep2	tech rep3
	tir-1	24.88	24.84	24.74			vhp-1	23.6617	23.5161	23.5849							tir-1	24.89	25.48	25.53			vhp-1	22.8274	22.7893	22.7006
	nsy-1	24.67	24.57	24.56			mek-1	23.6471	23.3843	23.5288							nsy-1	24.87	24.76	24.8			mek-1	20.9444	21.1683	20.9375
mbl-1(tm1563) EV rep2	sek-1	25.02	25.27	25.08		mbl-1(tm1563) EV rep2	cdc-42	22.228	22.1349	22.1028						mbl-1(tm1563) EV rep2	sek-1	26.26	26.58	26.16		mbl-1(tm1563) EV rep2	cdc-42	21.221	21.195	21.0347
	pmk-1	26.15	26.48	26.25			pmp-3	24.6942	24.7114	24.4812							pmk-1	26.73	27.56	26.85			pmp-3	22.7784	22.6215	22.8925
	cdc-42	21.69	21.92	21.85													cdc-42	21.81	21.82	22.44
	pmp-3	23.79	23.89	23.92													pmp-3	23.33	23.46	23.79
	gene	tech rep1	tech rep2	tech rep3			gene	tech rep1	tech rep2	tech rep3							gene	tech rep1	tech rep2	tech rep3			gene	tech rep1	tech rep2	tech rep3
	tir-1	25.03	25.69	25.59			vhp-1	23.4629	23.5755	23.6571							tir-1	25.62	25.8	25.25			vhp-1	23.046	22.6777	22.9084
	nsy-1	24.92	25.03	24.83			mek-1	23.4982	23.6177	23.537							nsy-1	25.69	25.12	25.16			mek-1	21.1893	21.1018	21.2264
mbl-1(tm1563) EV rep3	sek-1	25.63	25.68	25.62		mbl-1(tm1563) EV rep3	cdc-42	22.227	22.2429	22.201						mbl-1(tm1563) EV rep3	sek-1	26.41	26.59	26.59		mbl-1(tm1563) EV rep3	cdc-42	21.1727	21.0419	21.15
	pmk-1	26.88	26.89	26.7			pmp-3	24.6663	24.4828	24.6782							pmk-1	27.52	27.13	27.04			pmp-3	22.9406	22.6445	22.8993
	cdc-42	22.09	22.01	22.45													cdc-42	21.95	22.46	22.66
	pmp-3	24.6	24.52	24.2													pmp-3	23.63	23.5	23.57

## Sheet: Fig 4D
quantification of GFP fluorescence (gst-4p::gfp), each image contains group of 6 animals
day 1 adults, 5 % H2O2 treatment for 20 minutes, imaging after 5-6 hours recovery
	background	treatment	mean fluorescence (A.U.)
	wt	Ctrl	43.96
	wt	Ctrl	59.161
	wt	Ctrl	48.539
	wt	Ctrl	49.432
	wt	Ctrl	51.837
	wt	H2O2	79.052
	wt	H2O2	77.004
	wt	H2O2	76.359
	wt	H2O2	93.689
	wt	H2O2	76.844
	mbl-1(-)	Ctrl	50.156
	mbl-1(-)	Ctrl	57.457
	mbl-1(-)	Ctrl	48.457
	mbl-1(-)	Ctrl	49.786
	mbl-1(-)	Ctrl	49.52
	mbl-1(-)	H2O2	57.817
	mbl-1(-)	H2O2	55.041
	mbl-1(-)	H2O2	57.639
	mbl-1(-)	H2O2	55.446
	mbl-1(-)	H2O2	55.362

## Sheet: Fig 4E and 4F
qRT-PCR
day 2 adults	gene	tech rep1	tech rep2	tech rep3
	dod-24	22.57	22.67	22.73
	gst-10	23.76	23.64	23.77
	C32H11.3	32.14	32.24	31.47
N2 EV rep1	pcp-2	27.48	27.61	27.79
	B0024.4	31.96	32.54	32.48
	F23F12.3	31.94	31.77	31.95
	cdc-42	22.71	22.56	22.62
	pmp-3	23.43	23.62	23.72
	gene	tech rep1	tech rep2	tech rep3
	dod-24		22.82	22.49
	gst-10	23.42	23.03	23.57
	C32H11.3	32.09	31.94	31.3
N2 EV rep2	pcp-2	27.78	28.57	28.42
	B0024.4	31.13	31.69	31.64
	F23F12.3	31.64	31.87	31.89
	cdc-42	22.93	23.19	23.06
	pmp-3	24.65	24.5	24.24
	gene	tech rep1	tech rep2	tech rep3
	dod-24	22.44	22.81	22.89
	gst-10	23.34	23.47	23.06
	C32H11.3	31.74	31.05	31.09
N2 EV rep3	pcp-2	28.64	29.27	29.34
	B0024.4	31.84	32.22	31.64
	F23F12.3	31.89	32.42	32.1
	cdc-42	22.67	22.56	22.78
	pmp-3	24.07	23.95	24.13
	gene	tech rep1	tech rep2	tech rep3
	gst-10	24.2	24.64	24.33
	C32H11.3	32.85	33.08	32.63
mbl-1(tm1563) EV rep1	pcp-2	29.5	29.44	29.82
	B0024.4		27.83	28.04
	F23F12.3	29.85	30.22	29.84
	cdc-42	22.05	22.3	22.58
	pmp-3	23.68	23.53	23.45
	gene	tech rep1	tech rep2	tech rep3
	dod-24	23.92	23.58	23.42
	gst-10	24.55	24.51	24.47
	C32H11.3	32.86	33.53	33.67
mbl-1(tm1563) EV rep2	pcp-2	30	29.59	30.09
	B0024.4	28.03	27.68	27.61
	F23F12.3	30.34	30.2	30.63
	cdc-42	22.08	22.07	22.27
	pmp-3	23.57	23.61	23.61
	gene	tech rep1	tech rep2	tech rep3
	dod-24	23.77	23.92	23.84
	gst-10	25.02	24.73	24.54
	C32H11.3	32.97	33.16	32.99
mbl-1(tm1563) EV rep3	pcp-2	30.48		30.92
	B0024.4	27.84		27.34
	F23F12.3	30.23	30.72
	cdc-42	22.88	23.22	23.61
	pmp-3	24.52	24.78	24.59

## Sheet: Fig 6A and 6C
qRT-PCR
L4 larvae	gene	tech rep1	tech rep2	tech rep3		L4 larvae	gene	tech rep1	tech rep2	tech rep3
	C17H12.8	25.21	24.97	25.08			T25C12.3	20.79	20.76	20.8
	mul-1	26.66	26.63	26.61			grd-3	23.68	23.64	23.28
	irg-4	25.12	24.93	24.79		N2 EV rep1	amt-1	30.09	30.09	29.85
N2 EV rep1	K08D8.5	23.89	24.16	23.62			cdc-42	21.86	21.8	21.84
	C29F3.7	25.64	25.18	25.04			pmp-3	23.92	23.98	23.84
	catp-3	30.99	30.72	30.52
	cdc-42	21.6	21.57	21.58
	pmp-3	23.43	23.33	23.61
	gene	tech rep1	tech rep2	tech rep3			gene	tech rep1	tech rep2	tech rep3
	C17H12.8	24.9	24.99	24.69			T25C12.3	20.63	20.61	20.58
	mul-1	26.42	26.58	26.71			grd-3	23.69	23.55	23.78
	irg-4	25.01	24.48	24.68		N2 EV rep2	amt-1	29.88	29.84	30
N2 EV rep2	K08D8.5	24.03	23.79	24.06			cdc-42	21.78	21.78	21.89
	C29F3.7	24.97	25.05	25.21			pmp-3	24.22	23.88	23.88
	catp-3	30.5	30.59	30.2
	cdc-42	22	21.61	21.74
	pmp-3	23.49	23.45	23.74
	gene	tech rep1	tech rep2	tech rep3			gene	tech rep1	tech rep2	tech rep3
	C17H12.8	24.71	24.54	24.69			T25C12.3	20.76	20.82	20.97
	mul-1	26.92	26.44	26.69			grd-3	23.75	23.69	23.62
	irg-4	24.71	25.01	24.75		N2 EV rep3	amt-1	30.02	29.91	30.23
N2 EV rep3	K08D8.5	24.08	23.96	24.18			cdc-42	22	21.96	21.99
	C29F3.7	25.73	25.47	25.68			pmp-3	24.05	23.86	24.12
	catp-3	30.77	30.48	30.6
	cdc-42	21.83	21.82	21.78
	pmp-3	23.5	23.58	23.93
	gene	tech rep1	tech rep2	tech rep3			gene	tech rep1	tech rep2	tech rep3
	C17H12.8	26.31	26.52	26.6			T25C12.3	21.13	21.26	21.27
	mul-1	25.81	25.9	25.72			grd-3	24.7	24.81	24.96
	irg-4	25.76	25.61	25.84		N2 cox-5B rep1	amt-1	28.67	28.79	28.91
N2 cox-5B rep1	K08D8.5	25.65	25.34	25.52			cdc-42	23.66	23.57	23.58
	C29F3.7	26.7	26.67	26.65			pmp-3	25.64	25.54	25.69
	catp-3	28.48	28.4	28.82
	cdc-42	22.85	22.86	22.81
	pmp-3	24.84	25.25	25.29
	gene	tech rep1	tech rep2	tech rep3			gene	tech rep1	tech rep2	tech rep3
	C17H12.8	25.86	25.91	26.12			T25C12.3	20.71	20.47	20.49
	mul-1	24.74	24.93	24.87			grd-3	23.67	23.59	23.65
	irg-4	25.13	25.11	25.57		N2 cox-5B rep2	amt-1	27.13	27.51	27.81
N2 cox-5B rep2	K08D8.5	24.55	24.67	24.66			cdc-42	22.32	22.34	22.6
	C29F3.7	25.99	25.9	25.9			pmp-3	24.57	24.55	24.68
	catp-3	27.69	27.49	27.6
	cdc-42	22.06	22.1	22.15
	pmp-3	24.43	24.06	24.03
	gene	tech rep1	tech rep2	tech rep3			gene	tech rep1	tech rep2	tech rep3
	C17H12.8	27.15	27.65	27.77			T25C12.3	21.43	21.42	21.65
	mul-1	26.34	26.65	26.51			grd-3	25.45	25.21	25.56
	irg-4	26.76	26.77	26.96		N2 cox-5B rep3	amt-1	29.27	29.51	29.54
N2 cox-5B rep3	K08D8.5	25.93	26.04	25.87			cdc-42	24	23.66	23.87
	C29F3.7	27.26	27.05	27.18			pmp-3	25.88	25.92	25.98
	catp-3	28.81	28.64	28.71
	cdc-42	23.52	23.18	23.59
	pmp-3	25.16	25.28	25.17
	gene	tech rep1	tech rep2	tech rep3			gene	tech rep1	tech rep2	tech rep3
	C17H12.8	26.16	26.34	26.28			T25C12.3	23.5	23.21	23.57
	mul-1	26.93	26.89	27.11			grd-3	24.67	24.45	24.44
	irg-4	27.3	27.01	27.12		mbl-1(tm1563) EV rep1	amt-1	31.99	31.88	32.16
mbl-1(tm1563) EV rep1	K08D8.5	26.15	25.9	25.76			cdc-42	22.86	22.49	22.62
	C29F3.7	27.96	27.23	27.2			pmp-3	24.98	24.64	24.47
	catp-3	35.19	33.49	33.68
	cdc-42	22.75	22.58	22.33
	pmp-3	24.57	24.57	24.19
	gene	tech rep1	tech rep2	tech rep3			gene	tech rep1	tech rep2	tech rep3
	C17H12.8	27.15	27.13	26.84			T25C12.3	23.63	23.58	23.63
	mul-1	27.07	27.18	27.11			grd-3	25.1	24.94	25.03
	irg-4	27.29	27.67	27.6		mbl-1(tm1563) EV rep2	amt-1	32.14	32.61	32.27
mbl-1(tm1563) EV rep2	K08D8.5	26.27	26.23	26.15			cdc-42	22.85	22.85	22.6
	C29F3.7	27.58	27.75	27.72			pmp-3	24.96	24.86	24.7
	catp-3	33.86	33.97	33.76
	cdc-42	22.89	23.19	23.11
	pmp-3	25.04	24.94	24.56
	gene	tech rep1	tech rep2	tech rep3			gene	tech rep1	tech rep2	tech rep3
	C17H12.8	26.99	27.03	27.01			T25C12.3	23.66	23.48	23.46
	mul-1	27.23	26.99	27.02			grd-3	25.54	25.44	25.31
	irg-4	27.53	26.75	27.11		mbl-1(tm1563) EV rep3	amt-1	33.44	33.26	33.18
mbl-1(tm1563) EV rep3	K08D8.5	25.94	26.22	26.1			cdc-42	23.08	22.77	22.94
	C29F3.7	27.3	27.79	27.42			pmp-3	25.15	25.29	25.25
	catp-3	33.29	33.33	33.07
	cdc-42	22.71	22.71	22.95
	pmp-3	24.71	24.87	24.79
	gene	tech rep1	tech rep2	tech rep3			gene	tech rep1	tech rep2	tech rep3
	C17H12.8	28.3	28.26	27.93			T25C12.3	24.14	24.25	23.99
	mul-1	26.48	26.49	26.04			grd-3	25.27	25.16	25.07
	irg-4	27.21	27.55	27.78		mbl-1(tm1563) cox-5B rep1	amt-1	30.07	30.47	30.12
mbl-1(tm1563) cox-5B rep1	K08D8.5	26.45	26.25	26.97			cdc-42	23.88	23.84	23.8
	C29F3.7	28.87	28.5	28.07			pmp-3	25.99	25.87	25.86
	catp-3	30.46	30.03	29.9
	cdc-42	24.11	23.51	23.76
	pmp-3	25.31	25.44	25.58
	gene	tech rep1	tech rep2	tech rep3			gene	tech rep1	tech rep2	tech rep3
	C17H12.8	29.56	29.16	29.69			T25C12.3	24.75	24.59	24.48
	mul-1	27.57	27.88	27.26			grd-3	26.72	26.52	26.47
	irg-4	29	28.68	28.51		mbl-1(tm1563) cox-5B rep2	amt-1	31.56	31.96	31.27
mbl-1(tm1563) cox-5B rep2	K08D8.5	27.27	27.11	27.18			cdc-42	24.84	24.73	24.72
	C29F3.7	29.49	29.05	28.91			pmp-3	27.23	27.03	27.1
	catp-3	30.85	30.93	30.52
	cdc-42	24.45	24.93	24.77
	pmp-3	26.63	26.93	26.24
	gene	tech rep1	tech rep2	tech rep3			gene	tech rep1	tech rep2	tech rep3
	C17H12.8	28.42	28.21	27.85			T25C12.3	24	23.92	23.91
	mul-1	25.92	26.43	26.5			grd-3	25.5	25.5	25.48
	irg-4	27.81	27.16	26.95		mbl-1(tm1563) cox-5B rep3	amt-1	29.99	30	29.69
mbl-1(tm1563) cox-5B rep3	K08D8.5	26.12	26.11	25.88			cdc-42	23.8	23.61	23.58
	C29F3.7	27.82	27.62	27.06			pmp-3	25.85	25.84	25.67
	catp-3	29.77	29.54	29.22
	cdc-42	23.22	23.2	22.95
	pmp-3	25.18	25.63	25.04

## Sheet: Fig 6B
qRT-PCR
L4 larvae	gene	tech rep1	tech rep2	tech rep3
	C17H12.8	24.73	24.48	24.51
	mul-1	26.33	26.23	26.08
	irg-4	24.93	24.82	24.7
	K08D8.5	23.43	23.29	23.11
	C29F3.7	24.66	24.52	24.05
N2 EV rep1	catp-3	29.99	29.51	29.73
	T25C12.3	20.29	20.53	20.26
	grd-3	23.71	23.71	23.8
	amt-1	30.66	30.44	30.71
	cdc-42	22.64	22.45	22.44
	pmp-3	25.54	25.45	25.5
	gene	tech rep1	tech rep2	tech rep3
	C17H12.8	24.74	24.59	24.61
	mul-1	26.48	26.62	26.59
	irg-4	24.65	24.77	24.85
	K08D8.5	23.57	23.59	23.48
	C29F3.7	23.95	24.08	24.55
N2 EV rep2	catp-3	29.14	29.01	28.97
	T25C12.3	20.45	20.22	20.57
	grd-3	24.43	24.05	24.29
	amt-1	30.52	30.62	30.25
	cdc-42	22.63	22.65	22.54
	pmp-3	25.75	25.63	25.62
	gene	tech rep1	tech rep2	tech rep3
	C17H12.8	24.08	23.78	23.89
	mul-1	26.45	26.46	26.2
	irg-4	24.61	24.6	24.66
	K08D8.5	23.14	23.51	23.44
	C29F3.7	23.93	23.95	23.97
N2 EV rep3	catp-3	30.29	30.23	30.28
	T25C12.3	20.12	20.2	20.23
	grd-3	23.75	23.84	23.77
	amt-1	30.9	30.75	30.7
	cdc-42	22.62	22.54	22.51
	pmp-3	25.51	25.48	25.53
	gene	tech rep1	tech rep2	tech rep3
	C17H12.8	24.9	25.15	24.87
	mul-1	26.79	26.85	26.87
	irg-4	25.58	25.5	25.23
	K08D8.5	24.02	23.95	23.95
	C29F3.7	24.57	24.63	24.65
N2 mbl-1 RNAi rep1	catp-3	28.66	28.46	28.96
	T25C12.3	20.29	20.28	20.27
	grd-3	24.79	24.78	24.79
	amt-1	30.71	30.55	30.52
	cdc-42	22.69	22.68	22.75
	pmp-3	25.5	25.72	25.54
	gene	tech rep1	tech rep2	tech rep3
	C17H12.8	24.6	24.64	24.66
	mul-1	26.24	26.26	26.08
	irg-4	25.18	25.46	25.27
	K08D8.5	23.85	23.71	23.59
	C29F3.7	24.25	24.24	24.46
N2 mbl-1 RNAi rep2	catp-3	28.76	28.79	28.94
	T25C12.3	20.21	20.22	20.27
	grd-3	23.93	23.75	23.72
	amt-1	29.95	29.65	29.79
	cdc-42	22.24	22.21	22.22
	pmp-3	25.05	25.33	25.04
	gene	tech rep1	tech rep2	tech rep3
	C17H12.8	24.93	25	25.28
	mul-1	26.62	26.62	26.82
	irg-4	25.75	25.84	25.81
	K08D8.5	23.94	23.98	23.97
	C29F3.7	24.74	24.8	24.88
N2 mbl-1 RNAi rep3	catp-3	29.34	29.47	29.78
	T25C12.3	20.33	20.29	20.54
	grd-3	24.43	24.61	24.59
	amt-1	30.46	30.1	30.14
	cdc-42	22.51	22.55	22.34
	pmp-3	25.66	25.14	25.46

## Sheet: Fig 6D
qRT-PCR
L4 larvae	gene	tech rep1	tech rep2	tech rep3
	mul-1	28.51	28.3	28.24
	catp-3	33.3	33	33.22
mbl-1(tm1563) EV rep1	amt-1	32.53	32.26	32.28
	cdc-42	23.63	23.75	23.74
	pmp-3	26.09	26	25.94
	gene	tech rep1	tech rep2	tech rep3
	mul-1	29.26	29.14	29.01
	catp-3		32.92	33.16
mbl-1(tm1563) EV rep2	amt-1	33.96	33.62	33.69
	cdc-42	23.83	23.85	23.31
	pmp-3	26.03	26.44	26.25
	gene	tech rep1	tech rep2	tech rep3
	mul-1	27.99	28.01	28.19
	catp-3	30.93	30.86	30.8
mbl-1(tm1563) EV rep3	amt-1	32.99	32.45	33.11
	cdc-42	22.45	22.25	22.31
	pmp-3	24.61	24.64	24.61
	gene	tech rep1	tech rep2	tech rep3
	mul-1	27.24	27.03	27.23
	catp-3	29.82	29.68	30.16
mbl-1(tm1563) cox-5B rep1	amt-1	29.63	29.07	29.07
	cdc-42	23.88	23.94	23.64
	pmp-3	26.44	26.09	26.77
	gene	tech rep1	tech rep2	tech rep3
	mul-1	25.6	25.33	25.5
	catp-3	28.57	28.64	28.46
mbl-1(tm1563) cox-5B rep2	amt-1	27.96	27.84	28.21
	cdc-42	22.27	22.59	22.44
	pmp-3	24.85	24.78	24.96
	gene	tech rep1	tech rep2	tech rep3
	mul-1	25.48	25.53	25.94
	catp-3	28.18	28.18	28.64
mbl-1(tm1563) cox-5B rep3	amt-1	28.92	29.52	29.25
	cdc-42	22.23	22.64	22.34
	pmp-3	24.78	24.9	25.03
	gene	tech rep1	tech rep2	tech rep3
	mul-1	28.99	28.81	28.77
	catp-3	34.85	34.88	34.29
pmk-1(km25);mbl-1(tm1563) EV rep1	amt-1	34.08	33.71
	cdc-42	23.29	23.18	22.94
	pmp-3	25.56	25.44	25.5
	gene	tech rep1	tech rep2	tech rep3
	mul-1	29.24	29.09	28.91
	catp-3	34.92	35.68	35.32
pmk-1(km25);mbl-1(tm1563) EV rep2	amt-1	33.49	33.11	32.65
	cdc-42	23.11	23.42	23.06
	pmp-3	25.27	25.23	25.05
	gene	tech rep1	tech rep2	tech rep3
	mul-1	28.93	29.32	29.23
	catp-3	35.05	34.62	34.52
pmk-1(km25);mbl-1(tm1563) EV rep3	amt-1	32.94	32.99	33
	cdc-42	23.46	23.11	22.93
	pmp-3	25.53	25.29	25.66
	gene	tech rep1	tech rep2	tech rep3
	mul-1	27.84	27.6	28.1
	catp-3	33.15	33.24	33.12
pmk-1(km25);mbl-1(tm1563) cox-5B rep1	amt-1	32.13	32.42	32.01
	cdc-42	23.51	23.68	23.33
	pmp-3	25.87	26.13	25.68
	gene	tech rep1	tech rep2	tech rep3
	mul-1	26.87	26.74	26.94
	catp-3	31.47	31.27	31.16
pmk-1(km25);mbl-1(tm1563) cox-5B rep2	amt-1	31.8	31.15	31.34
	cdc-42	22.85	22.8	23.23
	pmp-3	25.16	24.97	24.87
	gene	tech rep1	tech rep2	tech rep3
	mul-1	27.02	27.44	27.05
	catp-3	31.52	31.77	31.49
pmk-1(km25);mbl-1(tm1563) cox-5B rep3	amt-1	30.8	30.95	30.71
	cdc-42	22.53	22.69	22.43
	pmp-3	24.92	24.92	24.8

## Sheet: Fig S6A
qRT-PCR
day 2 adults	gene	tech rep1	tech rep2	tech rep3
	ins-7	28.1	27.98	27.81
	sod-3	27.81	28.24	27.88
N2 EV rep1	mtl-1	22.86	22.72	22.79
	cdc-42	20.96	20.85	20.92
	pmp-3	22.54	22.32	22.45
	gene	tech rep1	tech rep2	tech rep3
	ins-7	27.73	27.65	27.93
	sod-3	27.81	28.07	27.8
N2 EV rep2	mtl-1	23.1	23.16	23.11
	cdc-42	21.3	21.2	21.42
	pmp-3	22.81	22.93	22.89
	gene	tech rep1	tech rep2	tech rep3
	ins-7	27.59	27.46	27.56
	sod-3	27.84	27.9	27.84
N2 EV rep3	mtl-1	22.94	22.98	22.99
	cdc-42	21.11	21.16	21.17
	pmp-3	22.66	22.59	22.63
	gene	tech rep1	tech rep2	tech rep3
	ins-7	26.09	25.51	25.78
	sod-3	29.32	29.25	29.48
mbl-1(tm1563) EV rep1	mtl-1	25.22	25.01	25.02
	cdc-42	21.83	21.22	21.08
	pmp-3	23.43	22.91	22.84
	gene	tech rep1	tech rep2	tech rep3
	ins-7	25.16	25.01	24.92
	sod-3	28.81	28.7	29.1
mbl-1(tm1563) EV rep2	mtl-1	24.71	24.68	24.76
	cdc-42	21.11	21.32	21.1
	pmp-3	22.81	22.91	22.82
	gene	tech rep1	tech rep2	tech rep3
	ins-7	25.3	25.12	25.05
	sod-3	28.78	28.73	28.88
mbl-1(tm1563) EV rep3	mtl-1	25.09	25.09	25.04
	cdc-42	21.25	21.33	21.2
	pmp-3	22.92	23.01	22.94
